# Supplementary material for: Replication gap suppression depends on the double-strand DNA binding activity of BRCA2
Source: Nat Commun. 2023 Jan 27;14:446. doi: 10.1038/s41467-023-36149-0 (PMC9883520; doi:10.1038/s41467-023-36149-0)
Supplement: Supplementary file 4 — Source Data [file 41467_2023_36149_MOESM4_ESM.xlsx]

## Sheet: Fig 1a
Figure 1a
Concentration (uM)	NTD				CTD
0	0	0	0	0	0	0	0	0
0.25	3.83538	3.3069	1.46028	2.97582
0.5	10.6494	5.20289	5.1047	5.67946
1	17.575	12.5096	15.1547	14.1448	0	0	1.70524	0.162193
1.2
1.5	29.4881	15.7393	21.6592	24.2478
5					3.723	3.0696	2.17056	1.82399
10					2.81134	0.236449	4.22364	3.53148
15					5.39891	0	4.39757	4.53885

## Sheet: Fig 1b
Figure 1b
	ssDNA
	nM	NTD										NTD-S273L
	0			0			0	0	0	0	0	0	0	0	0	0			0	0
	0.3						5.01749		12.5859	13.5598	15.9078	3.27956	3.44676	2.37678	1.7149	0			1.5143	0.78509
	0.5			8.75277			14.2902	25.4422			23.5868	7.59957	6.30083	3.68548	5.86523	0.942284			5.7034	4.15882
	0.7											12.4997	9.47322	6.69303	7.59374
	0.8			17.156			27.6394	39.7073	23.7543	31.7664	37.7088					9.28487			10.9843	7.12787
	dsDNA
	nM	NTD									NTD-S273L
	0	0	0	0	0	0	0	0			0	0	0
	0.25	9.2373	12.5223	14.8528	5.08638	12.0548	4.12095	1.83106			6.89138	1.56351	3.04783
	0.5	21.7753	23.9087	29.0789	14.5494	35.8699	13.5155	42.0513			6.52489	2.84089	2.92253
	0.8	36.0812	23.4369	39.789	21.9499	42.0861	19.6794	47.9331			11.484	4.41514	6.46153

## Sheet: Fig 1c
Figure 1c
Olaparib (µM)	BRCA2 -/-				BRCA2 +/+				BRCA2 WT				C315S C11				C315S A7				S273L A11				S273L C5				R3052W
0	1	1	1	1	1	1	1	1	1	1	1	1	1	1	1	1	1	1	1	1	1	1	1	1	1	1	1	1	1	1	1	1
0.5			0.216249	0.13			0.927216	0.962619			0.909656	0.830394			0.979195	0.74			0.83806	0.805759			0.81676	0.808261			0.92278	0.84176			0.287649	0.364883
1	0.17	0.208	0.166287	0.123813	0.93	1	0.922829	0.885566	0.66	0.84	0.849477	0.686633	0.69	0.84	0.938544	0.673201	0.77	0.51	0.911332	0.775785	0.66	0.62	0.719759	0.833798	0.77	0.71	0.924263	0.744667	0.39	0.31	0.247846	0.338255
2.5	0.1	0.12	0.166287	0.10329	0.94	0.94	0.92541	0.864223	0.53	0.78	0.873882	0.545161	0.51	0.74	0.924583	0.524228	0.58	0.49	0.854844	0.644324	0.54	0.42	0.775721	0.715462	0.59	0.65	0.852675	0.749034	0.32	0.34	0.19245	0.351701

## Sheet: Fig  1d
Figure 1d
cell line	mCherry + cells (%)
	-TALEN			+ TALEN
BRCA2 +/+	0.7	1	1	6.13	4.9	11.9
BRCA2 WT	1.8	0.2	1.4	7.45	6.02	9.31
BRCA2 -/-	1.56	1.2	2.31	2.97	1.9	2.17
C315S C11	1.38	1	1	6.15	3.7	5.13
C315S A7	0.7	1	1	7.56	3.76	6.01
S273L A11	0.9	1	1	6.6	4.18	10.1
S273L C5	1.04	1	1	5.96	4.16	6
R3052W	1.82	1	1	3.03	1.88	2.87

## Sheet: Fig 1e
Figure 1e
MMC (uM)	BRCA2 -/-			BRCA2 WT			BRCA2 +/+			C315S C11			S273L A11			C315S A7			S273L C5			R3052W
0	1	1	1	1	1	1	1	1	1	1	1	1	1	1	1	1	1	1	1	1	1	1	1	1
0.5	0.36	0.18	0.12	0.965	0.97	1	1	1	1	0.98	0.92	1	0.65	0.79	0.57	1.08	0.92	1	0.7	0.75	0.92	0.49	0.52	0.22
1	0.02	0.0325	0.027	0.93	0.97	0.72	1.03	0.95	0.99	0.56	0.43	0.34	0.31	0.32	0.54	0.34	0.29	0.3	0.4	0.33	0.41	0.2	0.15	0.12
2.5	0	0	0	0.76	0.81	0.47	1.02	0.82	0.77	0.35	0.18	0.26	0.13	0.16	0.17	0.25	0.129	0.1	0.28	0.15	0.35	0.025	0.04	0.06
	MMC (uM)								MMC (uM)								MMC (uM)
	0	0.5	1	2.5	cells seeded				0	0.5	1	2.5	cells seeded				0	0.5	1	2.5	cells seeded
BRCA2 -/-	38.66				100			BRCA2 -/-	117				500			BRCA2 -/-	128	36			500
	155.67	16.33			500						55		10000				199				1000
	213.33	25.67	15.33		1000			BRCA2 +/+	196		195	152	100						45.67	25	10000
		162	58.67		10000			BRCA2 WT	53.67				100			BRCA2 +/+	67.67		67	33	100
BRCA2 +/+	127.33		130.33	72.67	100						106	60	500						98	37	250
	265.67			209	500			C315S C11	36.66				100				166				500
BRCA2 WT	98	92.67	97.66	29	100						51.66	14	500			BRCA2 WT	77				100
	224.33	204.67	190.67	90.33	500			C315S A7	101				100				186.33	180	173	141	500
	317			146.33	1000						121	38.67	500			C315S C11	66	63			100
C315S C11	67.33	64.33			100			S273L A11	50.64				100				112	121	123	53	500
	177	140	104	15	500						55.33	15.33	500			C315S A7	118	128			100
	258	230	167	37.3	1000			S273L C5	32.66				100						202	146	500
S273L A11	40	18.67			100						53.66	17.66	500			S273L C5	81	61			100
	116.67	111	21.67		500			R3052W	48.66				500						136.66	64	500
	208.33	157.67	32.33	9.33	1000						15.33	13.66	10000			R3052W					500
			174.67	26	10000				average number of colonies counted from triplicates								84	66			1000
C315S A7	130	127			100														39.33	17.66	10000
			193.33	63	500											S273L A11	85.3	77.66
S273L C5	25.66	26			100												179	172.23	132	56
	92	72.66	45.66	38.66	500												average number of colonies counted from triplicates
R3052W	41	23.66			500
	109		14		1000
				66.33	10000
	average number of colonies counted from triplicates
First set								Second set								Third set

## Sheet: Fig 1f
Figure 1f
HU (mM)	BRCA2 -/-			BRCA2 WT			C315S C11			C315S A7			S273L A11			S273L C5			R3052W			BRCA2 +/+
0	1	1	1	1	1	1	1	1	1	1	1	1	1	1	1	1	1	1	1	1	1	1	1	1
1	0.41	0.44	0.28	0.82	0.83	0.75	0.24	0.465	0.5	0.23	0.423	0.57	0.279	0.44	0.25	0.308	0.42	0.24	0.72	0.59	0.6	0.66	0.62	0.78
5	0.25	0.129	0.09	0.696	0.48	0.23	0.16	0.175	0.15	0.13	0.26	0.29	0.202	0.184	0.06	0.202	0.19	0.105	0.57	0.33	0.15	0.33	0.41	0.6
10	0.14	0.097	0.074	0.46	0.27	0.15	0.1	0.1	0.06	0.08625	0.12	0.17	0.126	0.1	0.0449	0.127	0.088	0.13	0.35	0.18	0.13	0.27	0.2	0.42
	HU concentration															HU concentration															HU concenntration
	0	0	0	1	1	1	5	5	5	10	10	10	cells seeded			0	0	0	1	1	1	5	5	5	10	10	10	cells seeded			0	0	0	1	1	1	5	5	5	10	10	10	cells seeded
BRCA2 -/-	235	254	264	47	45	46	38	28	31	20	23	30	500		BRCA2 -/-	169	153	144	67	79	72	17	24	19				500		BRCA2 -/-	34	32	28										100
				143	128	125	81	74	79	58	63	65	1000						155	181	162	40	56	52	30	31	28	1000						23	57	52							500
BRCA2 +/+	161	154	157	102	94	107							100
							251	264	270	214	212	219	500
BRCA2 WT													100		BRCA2 WT	76	69	77	60	62	64	34	41	31				100		BRCA2 WT	76	69	77	60	62	64	34	41	31				100
	258	265	229	202	214	208	175	183	164	138	106	111	500												97	112	93	500												97	112	93	500
C315S C11	127	129	138										100		C315S C11	108	110	100	43	53	52	17	19	20				100		C315S C11	108	110	100	43	53	52	17	19	20				100
				173	150	142	104	104	112	72	73	63	500												52	60	64	500												52	60	64	500
C315S A7	153	176	153										100		C315S A7	112	96	94	42	45	40	29	24	25				100		C315S A7	112	96	94	42	45	40	29	24	25				100
				195	193	193	112	102	98	74	65	68	500												57	68	69	500												57	68	69	500
S273L A11	114	107	114										100		S273L A11	123	132	119	54	56	54	27	25	18				100		S273L A11	123	132	119	54	56	54	27	25	18				100
				148	159	158	107	113	118	70	78	73	500												62	60	66	500												62	60	66	500
S273L C5	75	78	68										100		S273L C5	88	72	69	33	29	34	14	18	13				100		S273L C5	88	72	69	33	29	34	14	18	13				100
				106	118	118	81	79	64	48	50	43	500												38	33	30	500												38	33	30	500
R3052W	31	18	21										100		R3052W	56	43	44	32	28	28	14	19	14				100		R3052W	56	43	44	32	28	28	14	19	14				100
	78	63	69	44	53	56	37	40	42	28	25	23	500												47	42	43	500												47	42	43	500
	colonies counted														colonies counted																	colonies counted
First set															Second set															Third set

## Sheet: Fig 2a
Figure 2a
	mean kinetics of recruitment
t	BRCA2 WT		C315S A7		R3052W C5		S3291A A9		S273L C5
0:00:00	7.272	0.2545	3.404	0.1331	5.707	0.3323	5.034	0.2206	4.554	0.1758
0:05:00	9.139	0.3282	2.906	0.1515	7.309	0.5981	5.014	0.3471
0:30:00	11.71	0.4572	5.127	0.2137	8.832	0.8688	6.132	0.324	8.056	0.6638
1:00:00	13.86	0.5436	8.18	0.317	10.11	0.8342	9.885	0.5769	10.2	0.7963
BRCA2 WT															C315S A7															S273L C5															R3052W C5
14	3			1	31	1	1	5		7	4			2		1				4	2	0	2						1		11			10			10	4
0	9			7		5	3	10		2	4			7		2				13	11	1	1						1		0			3			0	1
0	12			10	1	13	1	8		14	1			4		1				1	1	1	8						3		7			3			2	1
21	13			13	2	13	1	7		0	1			10		0				7	4	8	1						4		2			2			0	0
17	2			9		10	3	14		12	1			3		1				1	1	1	1						2		1			1			1	7
1	1			11	11	6	2	1		12	1			20		4				3	7	3	2						1		7			3			3	11
18	6			10	2	2	0	7		3	0			21		1				12	2	3	2						0		14			3			0	2
0	6			1	4	1	2	1		9	1			5		0				25	1	8	1						1		1			3			3	1
0	10			22	3	0	1	5		4	11			0		6					7	2	1						2		1			2			1	0
0	6			9	19	2	1	9		9	2			1		1				15	1	1	4						3		9			2			1	28
22	12			9	7	40	3	0		12	1			5		1					8	4	2						1		14			2			2	23
33	1			3	2	1	1	6		1	1			6		8				20	1	0	0						3		2			10			5	16
0	7			1	15	1	1	6		15	11			5		2				18	8	1	14						4		10			4				1
19	1			3	2	17	0	2		1	44			10		4				22	0	1	2						19		10			5			6	1
2	0			14	23	38	3	14		1	5			1		0				8	3	7	3						2		1			0			9	1
44	1			15	16	4	3	7		0	11			1		15				2	11	2	12						1		0			21			1	1
6	2			1		24	1	8		8	6			1		0				3	1	0	6						4		1			2			10	1
0	12			5	9	10	3	2		8	5			7		3				0	0	1	7						1		2			4			3	1
33	0			10	5	6	0	4		2	21			3		1				14	4	3	3						1		5			1			1	1
2	1			14	14	13	1	0		8	10			3		1				6	1	1	1						0		4			1			0	1
2	0			5	7	2	0	1		6	6			2		1				0	1	7	12						2		3			6			8	1
0	1			3	33	2	5	7		1	5			1		0				2	12	9	0						1		4			3			1	0
1	17			1	29	7	26	7		14	7			1		0				4	1	4	1						11		4			19			3	1
15	1			3		13	0	2		12	0			3		1				2	11	5	11						14		4			11			5	4
3	0			13	28	40	1	0		10	4			6		1				16	4	7	17						1		1			4			3	0
23	16			2	10	35	3	8		1	31			4		2				1	0	1	12						3		6			9			7	14
24	12			4	22	20	1	0		13	0			18		8				13	5	3	1						1		6			0			1	1
0	10			1	6	0	7	8		11	10			1		1				1	8	1	4						1		2			1			5	2
0	6			8	14	1	2	0		9	0			1		1				16	1	2	1						3		5			3			1	1
1	5			5	30	1	3	3		12	1			2		5				2	0	1	18						1		4			3			2	21
1	12			13	35	7	0	12		2	3			2		7				0	1	3	11						3		6			8			1	2
1	1			2	31	3	2	0		6	1			9		1				12	3	9	3						1		7			9			2	0
18	15			1	0	8	2	4		6				9		1				15	0	1	0						1		9			2			1	0
3	19			4	33	13	6	2		4	11			19		1				0	13	1	4						0		1			8			6	15
6	0			3	19	0	7	7		2	15			13		1				0	5	14	3						2		4			3			1	1
0	12			7	29	5	6	7		8	14			34		3				5	13	2	2						13		6			1			1	0
8	16			15		8	3	1		0	15			32		0				3	1	10	1						1					1			12	1
11	10			0		22	5	11		16	9			13		1				11	3	1	2						19		9			13			1	4
0	2			1	4	1	2	1		12	6			1		1				1	4	1	8						2		2			7			0	1
1	2			1	3	13	7	5		1	1			1		1				1	12	5	3						0		0			2			11	1
1	15			12	24	27	2	0		31	7			9		3				0	8	4	14						1		4			4			9	1
8	10			1	5	11	3	4		1	4			21		1				1	8	12	2						2		1			6			9	2
1	7			16	3	0	5	1		9	2			15		1				1	1	1	7						2		7			1			18	12
1	2			1		0	5	14		13	0			17		1				0	2	2	4						10		1			2			24	1
1	22			13	24	35	1	7		7	4			1		1				1	3	1	1						2		4			6			2	4
12	12			4		19	1	4		4	5			1		2				3	5	1	0						8		1			2			3	1
0	8			1	12	1	0	11		2	6			1		2				1	2	1	2						0		4			6			3	1
9	16			1		9	14	1		11	9			13		1				2	0	1	6						1		12			5			1	7
0	14			1		14	7	9		13	3			4		1				4	7	2	6						1					11			1	4
1	15			1	0	9	1	2		15	7			2		5				33	7	5	14						2		1			11			2	7
1	1			5		0	20	13		7	3			5		1				0	9	1	3						1		1			1			2	19
5	6			2	1	5	9	1		9	12			2		1				1	3	2	1						1		5			0			1	1
2	5			20	18	1	20	5		3	32			1		2				1	2	6	10						10		0			2			6	0
1	3			1		1	0	12		13	2			4		1				2	1	14	4						5		2			9			1	6
0	0			10	10	1	0	1		8	4			6		4				1	1	2	1						2		2			4			1	2
9	0			3	27	0	1	0		4	13			7		3				6	3	0	5						1		1			19			1	5
3	16			12	4	0	1	1		12	2			34		1				1	0	1	6						8		1			21			1	8
1	2			2	16	1	1	2		7	1			1		0				0	10	2	4						8		1			4			1	5
15	20			3	5	3	0	13		13	1			6		7				1	1	2	8						1		0			10			1	1
1	10			4	24	12	3	3		3	26					1				0	1	0	0						4		4			2			1	13
1	15			5	3	4	0	1		1	6					1				1	2	3	2						1		0			3			2	0
30	5			6	6	11	4	19		1	4					3				2	1	6	2						0		12			2			1	1
3	8			12	26	7	3	1		19	0					2				1	1	0	1						1		6			11			1	14
3	4			14	8	31	6	9		0	3					16				0	1	4	10						0		1			7			0	2
0	7			3	4	1	3	1		10	10					1				2	1	1	5						0		16			16			1	13
1	5			2	23	5	1	1		7	17					1				4	0	2	3						8		1			7			2	5
1	3			4	1	1	8	3		1	3					2				0	6	2	2						2		0			5			2	7
1	5			8	4	5	1	16		5	16					2				8	4	3	3						1		2			5			1	7
7	1			2	23	14	1	3		5	11					2				0	2	1	8						3		5			11			2	1
17	20			2	23	1	26	2		1	26					19				4	1	3	15						1		1			8			6	0
3	2			4	1	3	1	8		7	2					3				6	13	1	3						3		2			3			1	0
10	16			14	24	6	0	12		17	23					5				3	1	1	6						0		1			1			5	0
7	16			2	27	2	5	0		8	1					3				9	3	1	12						0		7			1			2	12
11	9			16	21	1	4	1		12	2					3				1	1	1	2						4		6			0			1	19
1	11			5	10	4	1	1		10	0					1				1	13	3	18						1		0			0			8	2
25	6			1	19	13	12	10		16	3					2				14	1	1	10						1		1			14			0	1
2	6			12	1	3	6	1		12	2					0				2	11	1	2						13		2			2			3	5
1	11			8	35	1	29	3		15	1					6				0	2	3	4						0		7			9			7	7
0	10			6	1	6	8	2		9	2					4				10	2	9	2						9		0			2			1	29
14	2			4	2	13	6	4		11	10					0				1	1	1	3						1		4			4			1	2
0	10			1	15	21	14	12		11	15					1				3	1	1	2						4		1			6			10	5
18	2			1	1	4	3	0		12	2					8				1	7		2						0		13			16			1	1
0	6			0	4	7	1	1		18	9					0				3	9	2	1						1		9			3			1	2
1	18			1	3	18	4	1		9	2					0				5	8	11	3						13		2			15			2	11
17	0			1	1	11	1	17		15	3					6				0	1	1	2						0		1			4			3	1
0	4			1	0	2	2	3		4	2					3				3	0	1	2						1		1			21			1	1
3	1			1	12	52	6	1		2	12					1				4	6	4	10						12		3			3			3	1
1	14			16	11	5	0	1		13	1					7				0	1	11	6						4		3			1			1	12
1	8			1	7	10	3	9		4	5					5				5	3	4	4						1		1			0			1	1
34	12			1	24	21	0	3		13	1					7				1	0	1	8						1		9			5			1	1
0	1			3	27	1	4	1		9	9					4				0	1	1	13						6		1			3			0	0
19	12			1	75	0	1	1		16	12					2				1	8	1	3						2		1			11			1	12
2	2			10	1	1	11	1		2	8					1				3	0	1	1						1		0			37			1	1
2	1			14	0	3	1	8		13	2					0				5	1	2							0		1			10			1	1
0	1			49	7	2	21	1		5	4					1				3	1	5	1						1		4			6			22	1
7	15			11	7	1	3	3		0	53					4				0	9	2	2						2		5			2			2	1
3	1			1	1	22	0	1		6	13					2				4	3		4						14		2			17			4	1
5	13			2	2	19	3	6		11	3					1				0	1	2	2						3		8			13			3	1
2	1			14	3	1	4	1		7	6					1				1	8	0	2						2		13			4			1	0
2	1			1	15	12	8	17		12	2					1				1	10	1	2						1		1			10			5	6
1	8			7	2	3	6	1		14	15					12				10	2	2	13								8			0			1	8
15	7			1	2	6	5	18		10	9					3				1	8	2	1						2		0			1			12	1
23	0			9	1	4	3	0		5	5					2				1	2	2	6						2		4			3			4	16
20	0			1		9	5	8		19	2					1				4	1	1	3						0		1			2			3	1
0	1			8		3	5	1		12	17					0				1	1	6	3						0		9			8			4	5
0	37			2	1	32	8	0		20	10					1				0	3	1	2						1		1			8			1	1
1	14			10	1	7	3	3		12	8					1				1	0	0	5						11		7			1			2	9
1	3			3	3	51	5	1		12	1					7				1	2	4	6						3					7			1	1
1	1			1	1	23	3	16		25	2					1				0	1	0	12						2		6			3			2	20
21	1			10	3	4	3	6		2	1					10				1	1	2	14						7		1			1			0	1
3	4			12	39	0	2	5		7	3					5				0	1	0	3						2		1			1			3	0
6	0			9	7	22	6	3		19	1					0				1	4	3	6						1		8			12			1	1
0	1			12	20	1	5	2		1	10					1				2	1	3							11		0			6			3	10
8	5			10	0	16	1	4		5	12					6				1	1	1	2						0		1						1	19
10	6			1	20	19	1	9		1	7					2				1	1	3	1						14		0						1	1
0	4			21	14	1	0	20		13	9					0				0	1	1	7						11		3						0	0
1	12			10	17	1	0	6		12	3					1				1	3	1	1						1		1						23	16
	0			9		14	0	1		0	11					1				1	6	1	9						1		4						1	14
	22			3	0	11	1	3		13	7					1				0	0	6	8						1		9						2	1
	6			1	15	24	23	2		11	1					0				1	1	1	10						1		1						4	0
	5			2	9	2	6	2		14	6					1				3	5	5	12						0		2						1	20
	10			14	10	1	1	2		2	9					0				1	1	5	0						1		6						33	1
	0			1	1	2	7	1		12	1					1				2	0	9	3						1		2						1
	1			11	6	13	4	4		4	1					7				4	1	1	15						1		1						2	3
	6			13	1	1	4	7		1	6					2					0	0	1						1		1						1	5
	8			6	2	24	6	1		2	3					5				0	3	10	12						1		13						7	1
	1			2	4	2	2	0		6	30					1				1	13	1	4						1		17						3	2
	1			2	4	12	5	1		2	1					0				1	1	2	1						0		5						1
	4			3	3	14	6	1		20	5					0				2	12	2	1						1		1						1	3
	6			13	0	1	8	5		43	12					2				1	8	2	3						1		6						8	21
	2			3	0	0	1	1		2	1					9				6	0	1	5						1		0						6	1
	12			4	31	12	13	10		1	1					1				1	1	3	1						0		0						3	22
	14			1	38	17	2	0		13	15					0				0	2	1	1						0		0						0
	3			8	2	1	0	2		13	10					4				1	10	8	1						1		1						1	1
	1			5	9	19	6	6		3	4					0				0	1	7	1						1		1						1	1
	10			15	0	9	3	10		7	3					1				1	3	15	1						1		3						1
	29			4	22	29	1	1		21	18					1				2	1	2	1						1		6						3
	1			2	1	0	1	1		2	1					1				1	1	0	1						1		1						4	2
	2			1	23	9	1	1		7	0					1				0	2	4	2						1		0						1	0
	8			4	19	1	3	21		16	4					4				2	1	1	0						1		1						1	1
	8			8	2	6	2	8		5	8					0				4	1	1	1						1		15						5	1
	4			3	22	0	4	13		15	12					3				0	1	1	0						1		1						4	4
	3			16	28	25	3	8		4	5					1				8	1	1	2						0		1						11	2
	3			0	1	1	2	1		6	6					11				0	11	5	1						2		0						4	1
	7			2	23	0	0	10		19	9					1				4	2	9	1						1		4						3	18
	3			2	4	1	12	9		2	10					17				6	9	1	8						0		1						13	17
	47			2	20	4	5	7		0	8					4				3	1	2	8						1		0						3	3
	1			0	1	11	2	15		14	1					1				9	0	5	0						1		5						3	4
	8			15	19	4	1	1		21	7					1				1	1	1	0						1		1						2	6
	10			6	2	16	2	8		12	7					9				1	1	2	1						1		1						4	1
	6			1	12	11	1	8		10	2					2					1	6	10						1		1						1	1
	2			15	11	11	4	9		0	3					3				2	1	5	1						1		1						3	2
	10			1	19	12	4	6		9	5					1				0	1	1	5						0		1						1	0
	8			13	1	1	4	7		6	16					5				10	1	3	2						0		1						12	17
	9			4	17	33	6	1		14	11					1				1	1	17	0						1		1						1	4
	2			1	26	1	2	13		0	14					1				3	1	7	3						0		23						0	2
	18			2	4	0	4	0		1	7					1				1	1	3	4						1		11						1	4
	17			1	1	1	19	1		8	9					23				3	5	5	1						1		0						1	2
	31			1	27	7	5	7		18	14					3				5	1	1	15						1		6						1	7
	0			6	19	12	7	8		3	10					1				0	3	2	1						0		1						1	1
	44			17	17	5	1	1		4	30					0				3	0	10	1						1		1						15	1
	40			0	1	16	2	5		3	14					1				4	1	2	0						1		4						2	1
	4			1	1	1	6	2		9	10					6				0	0	8	1						1		13						0	5
	4			1	14	11	4	0		1	40					0				5	1	4	0						1		1						8	14
	7				5	3	1	1		1	1					9				1	12	12	0						1		1						1	1
	14				15	5	1	6		0	1					2				0	6	7	1						1		8						13	12
	11				16	3	11	6		13	8					1				1	0	2	1						0		14						4	6
	1				0	1	5	2		2	5					0				3	1	15	5						0		1						0	1
	0				17	5	4	9		1	8					1				5	1	1	0						1		10						8	1
	2				11	11	1	7		12	11					4				3	4	13	1						1		9						7	1
	5				10	3	3	7		2	25					2				0	1	5	1						0		1						10	1
	14					1	1	1		4	6					1				4	3	1	2						0								4	8
	16						4	3		5	1					1				0	16	1	5						0		9						3	10
	0						0	0		34	4					1				1	10	2	1						1		2						1	12
	3						5	12		35	2					12				1	1	1	0						1		0						0	3
	3						3	3		10	4					3				10	10	4	1						1		4						14	1
	12						2	0		13	10					2				1	1	3	6						1		1						2	0
	1						0	2		11	6					1				1	11	3	1						1		7						3	22
	1						1	4		1	5					0				4	9	5	1						1		1						4	0
	8						2	6		0	16					1				1	0	2	4						0		4						8	1
	7						23	12		3	4					1				0	6	2	11						4		1						13	2
							7	9		10	3					7				1	1	0	2						1		4						13	1
							5	6		0	4					1				1	9	0	1						1		12						8	1
							5	9		1	16					10				0	1	1	2						1								6	1
							4	1		3	4					5				1	1	1	16						1		1						3	1
							0	16		3	3					0				0	1	1	3						1		1						1	2
							3	13		2	7					1				1	1	14							1		5						2
							3	12		23	6					6				2	1	3	5						2		0						8	5
							7	12		0	10					2				1	1	2	1						0		2						0	17
							1	4		0	5					0				0	10	1	6						2		2						0	3
							7	10		17	31					1				0	1	2	5						1		1						13
							5	8		5	11					1				1	1	2	10						1		1						11	2
							0	1		6	2					1				3	1	12	2						1		1						12	17
							0	14		6	1					0				2	1	3	1						2		0						14	5
							7	14		5	1					1				1	2	0	1						1		4						10	1
							9	10		1	22					0				0	1	1	1						1		0						1	2
							1	0		6	2					1				2	1	1	4						1		12						2
							0	1		9	4					7				1	1	3	1						1		6						15	25
							0	1		3	9					2				2	2	0	13						0		1						1	5
							0	7		14	13					5				7	0	5	1						1		16						2	1
							3	9		2	5					1				8	0	1	1						1		1						6	10
							1	19		5	2					0				0	8	0	1						1		0						8	1
							3	41		1	2					0					1	1	3						1		2						9	0
							3	11		41	4					2				0	1	1	1						1		5						6	1
							23	6		2	5					9				17	0	5	9						1		1						7	1
							14	1		21	1					1				17	6	4	6						0		2						10	1
							0	17		11	17					0				4	14	11	1						1		1							1
							1	4		16	1					4				1	1	8	2						0		7							7
							0	0		1	1					0				15	1	15	4						1		6						0	4
							1	6		4	3					1				2	11	1	2						1		0						1	1
							1	8		27	0					1				6	5	4	5						0		1						1	2
							2	34		0	4					1				0	12	1	1						1		2						1	1
							4	7		21	1					1				2	2	1	1						1		7						6	0
							8	1		13	1					4				13	1	8							1		0						7	1
							2	2		12						0				2	10	2							1		4						4	1
							4	0		3						3				18	1	4							0		1						1	14
							5	16		2						1				6	1	3							1		13						5	1
							2	1		3						11				3	10	2							1		9						1	5
							3	1		36						1					4	2							1		2						1	3
							5	2		8						17				2	1	5							1		1						13	0
							1	2		0						4				3	8	5							0		1						1
							0	4		14						1				12	1	1							1		3						1	1
							1	1		4						1				22	8	1							1		3						2	19
							19	1		10						9				4	1	12							1		1						2	17
							1	11		6						2				3	0	9							1		9						1	1
							1	7		9						3				1	1	2							1		1						1	1
							1	2		14						1				3	6	1							1		1						1	3
							0	2		3						5				0	1	1							0		0						2	5
							7	16		9						1				5	1	1							1		1						0	2
							0	2		1						1				13	2	2							1		4						8
							17	2		3						1					5	1									5						4	0
							3	3		3						23				15	2	1									2						2	1
							0	0		13						3				35	1	4									8						5	1
							1	7		12						1				2		2									13						0	1
							6	1		18						0				15		1									1						1	4
							1	6		1						1				4		1									8						10	23
							2	0		2						6				5		0									0						12	1
							70	1		8						0				9		0									4						13	1
							2	12		7						9				10		0									1						5	2
							0	4		8						2				13		0									9						5	1
							12	2		4										15		1									1						2	1
							4	18		0										6		2									7						3	18
							1	4		15										3		1									56						1	3
							3	1		6										1		1									6						1	1
							3	37		3										8											1						8	1
							1	3		2										0											1						2	2
							3	3		4										7											8						3	1
							3	1		0										15											0						12	1
							4	2		12																					1						1	1
							2	1		3										1											0						0	1
							1	1		19										6											3						1	1
							1	1		11										9											1						1	1
							4	1		12										6											4						10	1
							1	1		2										3											9						9	5
							1	3		4										10											1						0	3
							1	0		8										1											2						0	1
							0	0		2										2											6						1	13
							3	6		11										2											2						1	1
							11	1		9										3											1						0	1
							7	5		14										1											1						0	1
							0	1		3										0											13						2	1
							3	6		16										4											17						2	7
							63	15		7										1											5						1	1
							35	1		1										1											1						1	1
							5	1		0										12											6						1	1
							11	3		6										2											0						1	2
							6	0		10										9											0						9	3
							2	2		9										0											0						9	2
							0	1		1										6											1						1	1
							101	1		4										1											1						4	1
							1	9		3										1											3						1	3
							23	1		13																					6						14	9
							12	0		1																					1						1	14
							0	1		3																					0						2	13
							1	1		5																					1						4	7
							1	1		8																					15						0	9
							1	1		1																					1							0
							12	11		2																					1							1
							4	1		13																					0							2
							12	1		5																					4							5
							6	1		17																					1							3
							2	1		7																					0							19
							25	8		3																					5							15
							0	16		7																					1							15
							2	12		5																					1							1
							18	12		2																					1							7
							1	3		1																					1							5
							0	23		8																					1							9
							2	0		2																					1							6
							2	1		8																					1							17
							1	1		4																					16							13
								1		4																					5							1
								1		4																					33							7
								1		17																					1							1
								1		6																												10
								18		18																					4							15
								4		1																												7
								1		3																					5							15
								17		3																					7							0
								16		91																					10							1
								19		1																					13
								15		1																					0							15
								7		12																					8							8
								7		13																					3							3
								1		10																					4							10
								1		25																					0							1
								7		3																												9
								5		16																					2							8
								5		4																					10							7
								2		16																					0							8
								1		13																					5							1
								19		9																					1							2
								0		28																					1							1
								6		15																					10							1
								2		9																					2							6
								1		5																					3
								17		13																					14							5
								1		3																					1							9
								1		3																					4
								3		4																					5
								0		12
								12		2																					6
								0		18																					1
								3		0																					10
								1		1																					13
								0		11
								5		28																					5
								1		12																					1
								1		7
								15		9																					5
								21		8																					1
								0		16																					3
								10		18																					4
								8		15																					1
								14		15																					1
								10		12																					9
								8		13																					1
								1		17																					2
								1		12																					4
								5		11																					11
								0		6																					5
								2		2																					0
								1		7																					9
								12		4
										2
										5
										3
										11
										1
										22
										19
										13
										17
										3
										1
										12
										14
										10
										1
										3
										2
										3
										11
										5
										7
										9
										2
										2
										9
										3
										13
										4
										5
										12
										20
										1
										0
										22
										1
										1
										5
										18
										5
										2
[truncated: 60 more columns]

## Sheet: Fig 2b
Figure 2b
mean kinetics of recruitment
t	BRCA2 WT + Thy		BRCA2 WT
	Mean	SEM	Mean	SEM
0:00:00	4.221	0.2438	8.148	0.3636
0:05:00	4.433	0.2268	9.269	0.3508
0:30:00	4.619	0.2698	14.47	0.8723
1:00:00	2.942	0.1939	13.3	0.701
number of PLA spots counted
BRCA2 WT NT Thymidine	BRCA2 WT HU 5' Thymidine	BRCA2 WT HU 30' Thymidine	BRCA2 WT HU 1H Thymidine	BRCA2 WT NT	BRCA2 WT HU 5'	BRCA2 WT HU 30'	BRCA2 WT HU 1H
8	6	5	8	7	0	0	1
0		6	6	2	6	2	0
1	4	4	2	14	10	0	1
5	13	6	1	0	9	1	1
0	0	1	1	12	1	19	27
1	0	7	0	12	4	27	31
8	1	2	1	3	3	0	12
1	6	1	9	9	13	1	13
8	12	4	1	4	1	2	60
8	1	9	0	9	3	24	20
6	0	1	1	12	5	20	9
1	1	1	4	1	8	1	31
6	8	8	0	15	1	2	20
1	5	0	0	1	2	1	0
1	1	1	1	1	13	2	19
0	5	5	1	0	5	24	3
1	1	4	1	8	17	2	32
7	1	13	5	8	7	27	11
1	0	3	1	2	3	1	27
6	6	1	1	8	7	3	24
10	2	7	1	6	5	2	13
0	12	1	3	1	2	1	1
7	17	4	0	14	1	20	1
8	1	11	1	12	8	32	11
0	0	1	1	10	2	6	22
5	1	9	1	1	8	1	4
0	0	9	0	13	4	1	36
0	0	1	3	11	4	1	7
6	11	6	0	9	4	12	12
3	9	1	1	12	17	4	24
5	8	6	1	2	6	1	3
1	4	1	1	6	18	16	13
1	1	0	8	6	1	3	2
0	11	1	0	4	3	3	36
6	0	1	10	2	3	11	29
0	4	4	5	8	91	37	1
1	1	1	1	0	1	1	0
2	9	1	10	16	1	16	2
2	2	1	1	12	12	34	35
5	7	14	8	1	13	38	4
7	11	1	7	31	10	35	20
6	0	1	0	1	25	20	17
7	6	7	1	9	3	35	1
6	8	1	0	13	16	23	11
3	6	6	5	7	4	33	23
11	6	1	0	4	16	26	1
11	3	8	1	2	13	4	4
1	1	0	2	11	9	43	17
14	26	3	1	13	28	1	28
5	1	2	1	15	15	41	28
1	14	1	10	7	9	19	32
4	4	1	8	9	5	41	19
4	7	37	5	3	13	15	23
5	12	5	1	13	3	29	21
8	4	1	2	8	3	40	1
1	1	4	1	4	4	31	27
1	1	0	4	12	12	39	27
3	3	1	11	7	2	15	26
10	2	11	1	13	18	16	31
5	1	0	0	3	0	29	1
2	1	9	2	1	1	26	31
1	2	1	4	1	11	31	6
0	1	0	1	19	28	16	16
6	0	5	3	0	12	41	8
5	1	5	2	10	7	8	6
1		1	1	7	9	56	24
1	1	8	1	1	8	32	2
5	0	4	4	5	16	46	6
4	0	2	0	5	18	37	26
8	5	1	2	1	15	36	25
1	3	1	3	7	15	30	17
3	4	1	2	17	12	24	19
1	5	3	4	8	13	25	24
0		16	5	12	17	28	8
8	11	1	4	10	12	29	9
1	2	1	6	16	11	33	3
0	1	11	1	12	6	29	33
1	1	2	4	15	2	4	2
1	2	3	1	9	7	3	4
24	20	6	0	11	4	4	29
1	1	0	0	11	2	14	0
2	1	9	0	12	5	24	23
9	1	1	12	18	3	19	2
1	1	1	0	9	11	16	16
5	1	4	0	15	1	2	30
1	2	2	7	4	22	22	20
1	2	3	0	2	19	31	24
0	3	0	2	13	13	37	20
1	14	0	0	4	17	19	33
7	7	7	1	13	3	1	16
1	1	5	1	9	1	2	11
9	1	2	8	16	12	28	26
0	4	11	5	2	14	37	15
1	1	0	1	13	10	32	6
0	0	0	2	5	1	10	1
1	1	6	0	0	3	30	30
3	7	0	0	6	2	5	33
16	5	1	0	11	3	16	1
4	3	9	8	7	11	21	20
1	1	7	1	12	5	37	13
2	1	11	1	14	7	33	31
8	6	2	6	10	9	21	11
10	3	2	9	5	2	23	5
5	14	6	2	19	2	2	7
5	4	1	1	12	9	33	1
11	0	3	0	20	3	2	0
1	1	14	12	12	13	22	40
0	0	0	1	12	4	1	4
5	2	5	1	25	5	1	2
0	18	0	0	2	12	37	0
2	5	0	1	7	20	35	9
9	6	13	3	19	1	4	1
1	4	1	1	1	0	45	25
0	11	0	1	5	22	21	3
1	9	5	3	1	1	3	40
0	17	8	1	13	1	29	54
2	13	2	8	12	5	4	4
1	1	3	6	0	18	21	1
7	6	2	0	13	5	1	22
0	1	7	1	11	2	13	2
0	1	1	0	14	2	1	33
1	10	8	7	2	4	1	34
9	6	1	5	12	4	1	21
13	0	0	8	4	0	5	23
0	7	0	0	1	2	43	1
4		0	1	2	0	2	7
1	1	4	0	6	4	30	22
2	4	0	1	2	2	34	35
2	6	2	8	20	15	1	31
2	0	4	0	43	21	1	4
0	1	15	1	2	1	1	1
4	1	0	1	1	2	2	29
6	2	0	7	13	2	1	22
1	3	6	1	13	8	2	23
0		0	5	3	2	41	24
0		5	1	7	6	1	4
1	6	6	1	21	73	2	35
8	1	0	1	2	1	43	4
5	5	4	1	7	2	28	49
4	5	6	13	16	0	23	26
2	9	4	1	5	2	12	8
2	1	3	1	15	11	2	17
2	0	14	9	4	13	13	2
3	10	1	5	6	15	11	0
0	15	1	6	19	1	4	29
1	6	1	1	2	19	0	25
1	0	1	5	0	1	2	10
0	9	1	0	14	2	39	35
1	13	9	1	21	27	1	16
1	1	0	1	12	1	4	1
0	8	4	1	10	1	37	23
2	0	4	3	0	2	25	17
1	1	7	0	9	2	30	18
0	3	2	1	6	23	9	79
1	1	0	1	14	12	4	21
1	1	7	6	0	3	15	3
0	1	1	0	1	1	29	2
0	1	2	1	8	1	5	3
2	11	3	0	18	14	1	1
1	5	0	5	3	15	3	24
5	12	1	4	4	21	3	29
2	1	1	1	3	22	11	30
0	0	4	1	9	7	3	1
1	11	7	1	1	1	5	2
1	13	4	0	1	14	2	25
1	18	0	1	0	15	7	2
2		5	0	13	14	15	20
22	20	7	4	2	16	1	9
2	9	6	1	1	1		24
19	0	1	1	12	0		19
13	0	0	1	2	1	16	45
1	4	1	0	4	2	3	27
1	1	8	1	5	14	1	38
1	3	12	1	34	2	6	26
30	0	1	1	35	9	11	23
9	0	4	5	10	3	1	33
2	6	1	2	13	1	10	1
8	5	16	5	11	4	15	10
1	6	7	1	1	1	11	7
1	2	1	1	0	9	15	35
1	1	6	0	3	2	10	1
2	2	10	1	10	24	9	29
1	2	2	3	0	17	0	28
7	2	0	1	1	17	12	3
4	1	1	1	3	15	11	24
1	24	1	1	3	12	9	1
0	1	1	1	2	9	5	6
4	0	1	2	23	15	0	1
1		6	1	0	17	7	36
3		4	0	0	17	4	1
1	23	1	1	17	10	19	13
0	2	1	0	5	19	7	30
0	1	1	1	6	12	41	3
1	0	1	1	6	20	10	1
6	0	1	1	5	20	8	17
1	6	1	1	1	15	1	3
2	4	20	1	6	3	10	1
2	3	14	3	9	10	7	2
1	8	8	1	3	3	8	0
2	4	1	0	14	19	11	3
6	0	12	1	2	12	8	6
1	0	9	0	5	14	6	13
1	5	0	5	1	4	3	36
3	0	0	4	41	11	11	0
0	2	6	3	2	4	5	1
9	0	6	4	21	4	24	2
3	18	1	1	11	1	26	11
7	0	3	10	16	3	9	6
6	5	12	1	1	21	2	16
0	1	6	1	4	7	5	1
1	0	1	4	27	10	6	27
0	10	1	4	0	16	1	36
4	7	18	1	21	13	1	3
1	0	1	1	13	14	14	15
8	21	0	1	12	10	24	21
1	2	0	1	3	23	1	18
1	1	0	3	2	19	20	19
0	0	1	6	3	19	7	2
1	1	20	1	36	1	18
1	3	2	4	8	0	9
0	5	0	9	0	6	17	10
2	3	1	0	14	19	11	20
3	7	0	0	4	0	16	28
7	0	12	6	10	3	11	14
1	1	8	1	6	0	13	28
9	3	0	1	9	10	14	4
3	2	0	1	14	13	3	15
5	8	3	1	3	0	13	12
1	3	13	2	9	27	8	13
3	1	0	3	1	0	21	1
2	1	1	0	3	2	1	14
1	1	1	1	3	3	1	3
0	3	1	0	13	6	0	1
1	3	1	1	12	20	9	10
4	0	6	3	18	17	43	15
3	1	1	7	1	4	0	12
8	0	6	1	2	2	3	18
0	0	2	1	8	3	17	2
1	1	8	2	7	3	17	0
1	5	10	1	8	18	8	15
1	0	4	1	4	0	5	11
1	0	0	1	0	36	3	0
5	0	1	6	15	22	13	9
5	2	7	0	6	25	8	9
1	0	7	1	3	17	20	11
1	2	0	2	2	10	25	11
7	6	0	0	4	21	6	2
11	2	20	0	0	13	12	15
11	0	2	3	12	3	22	12
1	5	1	1	3	9	17	1
6	4	8	1	19	14	2	12
1	12	1	5	11	18	10	1
1	4	3	3	12	22	1	1
6	7	11	1	2	22	5	16
4	1	1	0	4	10	15	7
1	0	6	4	8	3	30	13
1	4	0	1	2	20	12	0
5	4	1	6	11	3	17	0
0	9	12	1	9	21	8	1
1	1	0	4	14	8	16	1
2	5	1	1	3	14	18	13
3	1	1	3	16	4	17	15
8	8	10	4	7	13		2
1	3	4	8	1	7		6
2	3	7	4	0	6		0
1	0	1	3	6	3		9
1	1	7	3	10	0		13
6	1	1	1	9	32		13
2	11	1	1	1	17		6
1	5	9	1	4	14		16
1	4	3	1	3	1		13
1	3	2	4	13	7		1
1	1	10	0	1	11		2
4	12	8	12	3	2		7
1	10	11	0	5	6		9
1	8	1	1	8	1		2
5	11	1	5	1	3		11
10	1		1	2	2		2
1	1		0	13	13		5
9	1	10	1	5	1		18
0	1	1	1	17	13		13
1	2	1	1	7	7		0
3	3	1	8	3	3		1
1	1	19	2	7	24		13
6	5	12	1	5	2		1
0	1	2	1	2	6		9
4	3	1	1	1	5		1
1	1	1	1	8	13		1
1	0	19	1	2	1		2
6	2	5	8	8	14		3
1	1	17	1	4	15		1
1	13	9	0	4	5		6
7	3	0	9	4	6		1
1	2	1	1	17	17		12
1	21	3	3	6	16		6
0	9	22	0	18	4		1
3	4	5	0	1	7		13
1	6	13	9	3	3		11
	8	2	1	3	1		7
	15	8	1	91	1		1
12	1	11	5	1	2		14
9	1	18	4	1	9		0
1	6	1	1	12	14		16
2	2	4	1	13	0		1
19	9	13	1	10	1		0
31	1	1	1	25	1		0
10	3	1	0	3	7		1
8	0	4	1	16	14		3
11	1	15	6	4	13		0
1	1	21	1	16	2		19
19	3	3	1	13	9		13
25	1	13	1	9	20		19
14	5	0	1	28	1		2
11	0	12	2	15	1		1
10	1	1	0	9	8		9
19	7	2	1	5	10		3
1	6	1	8	13	22		2
3	7	4	4	3	6		12
0	0	18	1	3	10		5
13	1	9	0	4	17		16
16	1	18	1	12	13		13
1	1	7	11	2	3		1
1	9	5	0	18	19		0
2	0	2	0	0	1		23
5	3	17	3	1	4		11
10	1	16	1	11	20		11
1	0	1	6	28	10		0
5	1	1	0	12	20		1
10	2	0	2	7	23		8
10	1	1	0	9	5		11
1	23	16	2	8	16		12
7	1	2	1	16	17		16
2	3	8	0	18	12		9
12	1	2	1	15	37		10
1	7	1	5	15	15		17
12	13	0	3	12	16		11
10	2	11	12	13	1		13
14	2	21	6	17	5		17
1	3	24	0	12	8		23
3	1	12	4	11	23		22
1	1	10	1	6	21		15
15	3	1	5	2	12		1
3	1	5	1	7	4		2
3	15	1	5	4	2		1
1	1	1	3	2	9		16
9	1	2	10	5	4		1
18	2	12	0	3	18		2
0	2	9	1	11	1		12
1	2	8	10	1	18		13
12	7	2	8	22	1		6
14	1	19	1	19	16		15
15	16	5	6	13	9		1
1	10	14	4	17	20		16
8	12	10	2	3	18		7
2	2	11	10	1	18		11
11	3	19	2	12	1		5
1	5	13	0	14	10		2
21	4	11	0	10	4		10
12	5	7	0	1	11		1
6	6	1		3	22
29	2	1		2	9
1	1	5	4	3	15
1	9	50	14	11	16
15	4	9	25	5	16
2	7	2	1	7	17
23	6	9	1	9	12
17	0	11	0	2	19
17	11	1	2	2	11
11	2	3	0	9	7
8	4	1	21	3	10
9	9	0	7	13	15
16	11	1	31	4	10
4	0	2	16	5	15
16	1	3	9	12	14
7	2	2	19	20	27
3	1	5	0	1	20
3	11	10	0	0	5
6	4	2	50	22	1
2	2	2	1	1	4
18	1	1	49	1	22
3	2	10	1	5	1
1	0	2	1	18	3
1	1	3	3	5	9
14	0	3	3	2	14
1	1	1	1		11
2	2	2	3		4
2	8	0	4	4	25
1	5	1	3	4	3
6	6	1	2	1	4
16	4	1	0	1	10
15	4	3	1	1	27
2	0	0	1	1	14
20	9	2	3	0	20
1	3	1	1	1	3
16	2	18	2	11	11
0	7	1	1	2	4
3	1	2	1	1	6
1	9	1	4	1	15
1	0	2	3	11	4
0	2	1	4	44	5
10	1	1	1	5	14
6	8	2	2	11	12
3	11	1	1	6	21
1	6	11	2	5	6
8	7	14	1	21	5
2	1	1	2	10	3
13	1	1	3	6	21
10	1	1	4	5	16
11	11	2	1	7	26
12	1	2	0	0	12
17	1	1	3	4	2
13	9	9	4	31	6
4	1	4	4	0	12
3	17	1	1	10	31
12	3	1	0	0	16
12	5	1	1	1	23
13	10	6	1	3	18
14	1	9	1	1	7
9	0	1	0		3
7	1	6	1	11	4
3	13	3	1	15	4
14	12	0	1	14	9
10	1	2	1	15	2
14	1	0	1	9	1
1	2	3	0	6	13
9	5	7	1	1	2
1	8	1	0	7	1
1	13	1	0	4	18
1	2	7	2	2	5
1	10	2	3	0	21
2	1	12	0	4	1
10	1	4	2	5	1
1	7	2	1	6	19
1	1		5	9	4
4	3		0	3	1
1	7		3	7	11
1	2		0	3	4
4	0		7	12	1
5	2		1	32	1
	1		1	2	0
	2		1	4	12
	12		6	13
	13		13	2
	7		0	1	11
	15		13	1	13
	3		13	26	10
	1		1	6	6
	15		36	4	8
	1		11	0	1
	1		1	3	8
	9		1	10	1
	3		1	17	10
	3		1	3	23
	0		38	16	0
	10		17	11	17
	2		13	26	6
	0		2	2	31
	6		2	23	14
	1		3	1	13
	3		15	2	0
	2		10	0	11
	12		1	3	5
	14		16	2	1
	21		22	1	2
	1		19	2	3
	3			10	6
	4			15	19
	10			2	18
	7			9	0
	2			2	18
	13			3	2
	13			2	1
	2			12	3
	5			1	9
	10			5	1
	1			1	1
	5			9	2
	4			12	0
	7			8	15
	1			2	7
	5			4	5
	1			53	6
	0			13	2
	1			3	13
	3			6	13
	9			2	1
	1			15	1
				9	6
				5	1
				2	1
				17	1
				10	10
				8	16
				1	8
				2	1
				1	9
				3	0
				1	1
				10	7
				12	19
				7	1
				9	11
				3	9
				11	8
				7	0
				1	13
				6	9
				9	4
				1	2
				1	13
				6	3
				3	5
				30	9
				1	2
				5	5
				12	0
				1	11
				1	1
				15	12
				10	14
				4	16
				3	1
				18	3
				1	1
				0	1
				4	15
				8	15
				12	5
				5	1
				6	21
				9	11
				10	2
				8	5
				1	5
				7	19
				7	1
				2	4
				3	1
				5	5
				16	10
				11	2
				14	5
				7	1
				9	1
				14	4
				10	1
				30	1
				14	3
				10	5
				40	12
				1	0
				1	5
				8	8
				5	2
				8	12
				11	5
				25	3
				6	1
				1	2
				4	0
				2	2
				4	5
				10	2
				6	2
				5	8
				16	4
				4	9
				3	8
				4	5
				16	9
				4	3
				3	5
				7	1
				6	4
				10	1
				5	8
				31	10
				11	6
				2	3
				1	1
				1	12
				22	8
				2	1
				4	5
				9	14
				13	5
				5	4
				2	2
				2	4
				4	11
				5	32
				1	14
				17	4
				1	2
				1	16
				3	7
				0	1
				4	11
				1	5
				1	12
					1
					2
					11
					9
					12
					1
					3
					2
					3
					1
					5
					4
					1
					1
					2
					8
					13

## Sheet: Fig 3a
Figure 3a
	mean kinetics of recruitment
	BRCA2 WT		C315S A7		R3052W C5		S3291A A9		BRCA2 -/-		S273L C5
t	Mean	SEM	Mean	SEM	Mean	SEM	Mean	SEM	Mean	SEM	Mean	SEM
0:00:00	9.03	0.26	5.18	0.18	7.95	0.3	7.32	0.33	5.76	0.2	5.499	0.2828
0:05:00	12.43	0.34	7.57	0.4	5.76	0.2	5.39	0.23	9.09	0.38
0:30:00	17.41	0.61	6.93	0.3	13.15	0.87	8.4	0.4	9.77	0.53	9.41	0.4418
1:00:00	21.17	0.66	12.13	0.44	13.42	0.95	12.73	0.59	8.52	0.48	15.5	0.9242
number of PLA spots counted
BRCA2 WT NT											BRCA WT 30'											BRCA2 WT1h											C315S A7 NT											C315S A7 30'
2	1	5	5	0	4	19	10	10			12	2	9		20	57	1	17	5			34	1	6		31	31	5	1	38			1	1	6	1	2	23						9	5			1	55
8	1	14	26	2	20	25	13	1			4	0	29		7	54	17	3	7			33	0	24		1	38	11	4	23			1	7	7	2	1	23						1	2			7	10
14	1	15	8	23	1	26	1	1			18	0	7		14	39	31	12	29			18	0	20		58	18	104	1	4			7	1	9	3	0	2						8	3			4
23	3	5	17	0	1	9	2	10			46	1	18		12	58	4	3	1			1	0	41		1	38	7	30	23			2	3	15	12	0	4						2	13			10	3
6	0	27	4	1	21	16	11	3			40	1	3		17	60	15	0	5			7	3	38		35	29	36	2	13			1	1	17	1	1	30						3	7			3
3	17	21	10	1	2	7	0	2			34	1	11		0	87	13	3	1			6	82	8		1	53	7	5	1			2	3	18	3	10	4						1	0			0	8
10	2	10	10	1	14	17	2	9			99	1	2		19	25	23	3	31			5	4	5		27	30	5	10	25			2	1	18	2	1	2						0	6			7	7
27	10	16	3	24	3	17	12	9			86	1	3		1	49	13	1	22			21	8	9		43	27	4	31	17			4	1	14	15	1	6						3	4			0	2
1	1	30	13	2	3	13	17	1			4	2	5		0	39	16	1	27			9	2	108		26	41	12	28	23			1	1	13	11	1	1						2	0			0	2
8	1	11	2	0	23	14	5	3			14	13	2		1	33	23	13	7			4	3	5		1	7	45	34	1			15	1	3	2	17	1						3	2			2	4
16	1	6	13	1	2	14	14	0			24	15	3		18	6	14	29	0			13	16	3		0	3	8	17	14			13	1	6	0	0	0						1	12			10	4
3	1	4	5	1	14	13	9	2			51	1	23		1	3	3	1	1			39	1	20		11	40	16	27	63			24	1	3	0	1	4						4	3			1	2
17	2	27	6	2	8	15	2	2			2	4	29		9	48	15	10	33			17	2	9		26	3	44	24	7			1	0	7	16	1	3						5	1			2	4
10	6	12	7	23	15	5	2	1			10	1	7		4	3	14	1	28			3	3	30		22	13	53	12	10			13	3	4	19	3	7						4	1			3	7
6	2	13	10	17	14	5	7	7			0	7	18		13	5	1	1	7			0	3	20		16	11	22	13	14			3	1	10	2	3							3	12			5	7
30	0	3	10	1	1	6	15	15			21	32	15		13	29	39	14	1			12	13	69		13	8	8	15	7			2	0	1	14	2	3						12	4			1	58
2	3	7	0	10	0	9	9	4			2	16	2		1	5	13	14	35			50	2	25		2	42	26	34	12			1	1	14	12	13	3						1	6			0	9
1	8	20	10	1	21	3	5	5			28	33	6		1	36	9	22	19			4	1	100		16	86	69	20	6			5	16	5	5	2	10						6	14			69	0
7	1	5	5	22	10	16	9	11			3	27	30		12	32	21	22	1			8	17	7		4	5	50	25	12			28	0	1	1	1	1						3	15			2	13
13	30	2	11	9	21	18	4	3			11	24	28		0	1	43	18	19			1	2	3		0	27	51	13	9			4	1	0	22	14							2	11			2	45
7	0	6	9	1	4	6	1	5			9	11	2		2	5	16	22	2			29	7	25		1	14	52	3	4			21	8	15	12	0	6						1	0			1	8
4	5	1	34	1	0	12	7	10			25	28	4		1	48	32	17	4			31	15	4		31	68	15	15	37			4	2	5	10	2	1						0	0			2	1
3	4	26	6	1	1	10	5	11			3	49	28		13	5	9	5	2			40	42	5		27	35	49	41	8			23	0	6	4	1	6						0	11			6	5
6	1	0	3	24	1	30	1	1			4	24	4		2	7	27	13	16			74	10	17		0	3	19	7	32			4	4	4	7	1	5						1	22			1	2
2	0	18	4	0	19	14	4	1			3	27	18		1	7	50	22	25			2	26	51		18	49	70	2	63			1	3	1	3	1	3						9	1			1	7
2	1	6	6	1	20	8	6	3			68	4	1		19	3	13	13	0			0	2	9		0	45	49	26	4			16	1	4	2	0	2						8	11			2	2
2	1	52	25	20	21	12	9	2			24	41	13		3	5	10	21	7			38	9	7		13	24	93	34	88			23	0	5	7	2	1						1	18			1	3
6	3	5	6	27	15	3	2	1			24	30	32		24		4	2	2			28	10	22		15	14	72	16	2			0	1	1	12	0	1						1	10			3	48
2	3	47	3	1	1	8	28	3			32	8	8		21	5	4	3	4			9	19	37		8	4	78	94	8			2	3	12	13	1	3						12	3			6	2
1	0	2	15	0	15	9	0	3			29	3	23		3	9	6	0	1			9	1	5		24	16	35	1	20			1	2	4	5	1							5	0			2	4
2	5	14	1	24	35	27	16	5			0	18	24		20	57	20	14	1			2	11	34		0	43	1	2	83			17	1	7	13	1	2						17	13			4	4
61	2	26	13	4	11	10	26	2			1	26	30		20	5	36	2	32			20	27	8		6	29	11	1	5			1	1	3	16	1	1						9	2			12	9
42	3	1	4	14	15	25	8	1			1	39	18		1	53	26	23	3			3	13	85		4	43	31	21	9			9	1	7	2	1	18						21	12			7	5
12	8	23	9	0	55	16	4	2			5	29	6		24		33	8	3			11	13	60		2	23	13	3	18			3	1	17	7	1	3						7	0			0	3
36	4	21	0	2	20	29	7	8			0	4	16		11	11	37	13	1			5	8	37		8	47	54	7	15			2	1	4	1	0	1						1	1			0	40
25	2	1	1	11	27	14	12	2			35	18	32		16	42	5	7	8			12	14	23		12	58	50	6	37			15	2	6	2	1	1						13	5			2	3
2	1	23	9	2	1	20	9	5			25	30	20		1	17	26	4	17			1	0	25		0	2	8	2	3			4	0	12	44	0	1						3	25			1	31
2	5	14	3	4	1	9	6	2			24	2	47		21	4	1	13	25			13	5	31		12	2	4	4	24			1	0	4	19	1	3						10	20			0	47
5	2	20	15	3	22	7	8	2			41	2	3		28	46	29	26	37			29	24	61		0	51	12	25	16			13	1	13	2	1	1						11	2			13	5
9	1	6	2	12	19	17	1	1			4	3	21		12	44	42	28	35			1	0	31		21	10	18	20	21			5	1	2	12	1	22						2	4			3	3
18	10	7	13	33	29	22	4	6			28	38	6		11	39	26	21	22			30	28	12		2	53	8	24	6			26	1	6	10	1	15						19	4			15	1
8	0	8	16	0	24	21	8	3			112	33	24		22	3	35	12	19			3	1	7		14	1	17	2	6			0	1	4	4	1	12						5	18			10	0
0	19	6	9	18	21	22	2	11			20	14	9		0	1	4	43	19			20	30	8		18	5	19	18	53			19	2	3	0	10	3						3	0			14	4
11	1	12	14	14	4	25	1	6			24	5	31		1	47	33	50	3			21	4	36		17	1	65	0	21			3	1	6	1	1	12						7	2			3	29
17	1	1	10	16	17	16	1	3			17	17	11		40	6	0	10	29			2	0	14		27	12	3	31	6			0	4	6	2	1	3						3	1			3	25
3	5	6	7	0	16	12	3	3			36	40	1		18	0	39	11	23			48	32	14		20	100	26	1	16			2	3	11	13	1	17						3	3			8	1
3	0	0	10	10	4	13	11	1			39	17	10		14	16	25	22	6			1	30	6		13	60	99	25	40			12	2	4	1	2	3						7	10			2	1
7	2	3	14	2	24	14	6	1			14	25	6		16	1	34	1	12			46	17	16		16	6	26	15	26			22	8	4	3	14	10						3	1			0	3
2	11	5	36	0	1	18	14	7			16	3	29		5	14	29	0	3			42	21	2		20	49	58	2	20			8	1	5	4	2	12						2	13			0	1
3	0	14	4	26	4	20	2	4			27	3	12		1	3	7	22	25			3	3	4		14	38	52	52	8			2	0	6	2	1	12						5	6			2	1
2	1	15	1	25	28	18	7	27			1	17	7		2	52	88	19	1			1	2	4		1	13	53	17	6			1	0	7	2	1	10						7	20			4	43
1	5	5	7	1	9	21	8	0			18	37	3		7	19	21	2	2			6	2	27		17	1	48	28	21			1	5		8	2	5						2	4			3	50
3	2	27	3	1	31	11	6	7			23	20	19		22	50	61	19	2			11	29	8		2	3	42	22	3			3	1	10	12	22	2						15	11			1	12
7	3	21	17	29	24	6	2	8			19	29	4		7	0	28	1	20			21	20	2		27	2	47	26	10			8	1	16	1	0	7						10	2			1	9
0	1	10	5	44	2	13	2	6			34	27	27		1	43	18	42	33			1	20	3		11	34	42	65	23			0	2	9	0	1	4						12	0			11	35
10	3	16	18	27	20	22	3	2			13	4	3		2	47	25	36	19			4	2	18		12	4	25	3	31			1	1	9	2	1	1						2	9			1	2
29	1	30	12	17	32	22	7	3			2	0	14		3	18	9	6	38			19	29	2		19	20	45	37	4			1	1	1	9	0	4						13	1			3	31
4	1	11	3	26	30	24	16	12			26	20	28		18		6	8	2			4	31	23		1	26	24	25	22			5	1	15	10	2	7						2	3			1	5
8	1	6	2	16	0	21	10	1			2	13	3		18	4	32	16	1			4	6	19		2	20	4	31	6			4	1	3	5	1	12						2	0			0	28
22	5	4	5	1	2	8	13	5			3	33	22		17	4	41	9	2			44	6	17		29	13	9	3	17			2	1	3	1	1	2						3	2			0	3
18	10	27	4	4	22	12	7	1			3	47	13		15	73	30	33	18			19	23	3			9	48	36	4			4	1	3	11	1	15						5	2			0	25
4	7	12	1	2	11	53	6	2			8	19	3		22	7	13	1	5			3	15	2			25	5	19	40			3	4	15	4	0	2						14	2			19	6
3	0	13	6	9	4	12	10	3			35	2	28		1	56	2	2	2			7	39	11			72	6	35	4			1	0	15	9	2	2						24	13			1	2
2	1	3	0	1	5	11	4	4			12	14	25		3		2	4	4			2	28	5			16	15	15	2			14	0	0	2	2	4						10	4			1	4
10	3	7	1	1	1	15	12	3				1	14		2	8	6	21	5			1	2	5			23	21	19	1			8	4	19	1	1	9						9	1			39
7	3	20	0	6	1	15	1	2			1	2	5		6	63	42	0	32			1	4	1			39	40	14	27				3	0	0	0	1						4	2			2	24
2	1	5	3	16	1	12	1	2			24	1	22		58	36	19	3	2			12	7	15			45	18	22	35			1	1	15	13	1	2						18	5			0	1
4	3	2	1	19	1	2	0	3			31	33	4		9	60	43	4	4			0	1	24			31	52	5	1			7	1	8	2	0	1						18	1			3	8
5	2	6	8	7	25	12	39	1			25	3	0		17	5	31	9	20			0	11	6			3	59	56	47			15	1	9	2	15	7						8	4			3	46
0	1	1	36	18	3	21	2	1			29	0	28		39	2	33	4	28			1	34	7			2	17	28	33			3	3	2	0	1	28						5	1			1	4
17	1	26	5	0	19	12	1	2			1	0	23		3	43	31	5	42			2	1	85			35	17	11	59			18	1	16	1	2	2						1	7			7	19
5	9	0	28	1	40	5	10	0			30	32	27		3	62	1	3	0			4	1	9			5	3	4	4			6	1	14	4	14	54						3	3			3	48
1	0	18	19	1	28	30	2	12			22	22	5		13	33	58	22	8			0	0	3			7	5	30	0			2	1	5	3	11	22						3	9			6	50
13	2	6	12	2	6	21	7	2			19	2	31		20	13	41	5	2			25	0	23			3	19	3	8			9	1		1	20	1						11	7			6	2
2	1	52	3	26	17	10	9	4			8	1	23		10	9	31	1	10			3	0	19			42	4	26	11			4	1	3	1	0	20						1	14			1	0
2	6	5	4	10	16	44	10	4			12	16	2		21	23	30	25	1			27	1	8			0	33	14	2			13	2	2	16	10	28						1	7			8	2
8	1	47	13	1	16	21	0	0			56	14	32		1	21	48	21	0			20	24	7			2	34	0	3			0	3	13	3	0	4						0	2			4	14
9	0	2	16	6	14	12	2	2			35	28	2		16	3	22	10	4			27	1	21			38	15	9	6			8	2		5	15	17						7	12			2	48
15	3	14	18	1	2	29	8	6			44	22	22		1	2	26	17	2			3	1	1			29	105	34	26			4	2	2	6	14	2						2	20			0	0
3	0	26	2	0	20	21	6	6				15	16		2	49	37	26	3			1	1	18			3	11	25	25			3	1	1	2	0	11						3	3			12
2	1	1	1	13	28	24	2	1			44	7	9		8	3	45	13	15			21	1	14			25	19	1	6			6	1	4	20	1	11						1	8			1	9
8	4	23	29	4	3	21	13	5			1	0	8		3	4	15	0	2			25	23	12			56	16	8	11			6	2	7	9	15	0						4	1			5	3
1	0	21	1	2	16	14	1	3			14	1	6		0	2	22	0	44			28	21	21			18	4	12	27			8	4	5	0	1	4						1	1			0
1	1	1	1	1	6	5	20	3			1	3	2		1	39	8	1	3			4	1	17			48	14	6	13			2	4	15	6	2	17						9	9			0	36
13	1	23	7	1	23	11	6	11			4	6	11		1	20	52	29	1			10	2	31			23	9	1	6			18	2	2	4	2	7						1	5			6	35
3	3	14	9	0	15	21	1	1			13	12	0		2	34	37	3	1			55	33	5			2	26	0	49			2	4	2	1	0	2						12	1			3	11
10	2	20	0	29	13	6	5	22			21	1	6		3	53	5	3	5			9	1	30			64	26	9	18			13	3	2	4	7	3						4	2			1	14
0	10	6	1	1	2	18	4	17			4	9	37		15	11	41	8	27			29	9	4			34	4		3			3	7	12	13	2	0						0	4			1	43
5	4	7	4	20	18	27	6	5			15	26	31		1	54	8	3	1			10	32	17			7	38		64			3	0	5	9	1	9						3	6			9	6
3	4	8	2	1	10	21	3	21				28	6		18	50	31	23	1			12	3	0			29	4		3			3	1	0	7	16	1						0	0			7	2
14	0	6	38	12	10	14	6	12			7	1	30		3	41	7	1	1			57	11	15			1	21		29			0	1	4	3	1	2						2	11			4	45
9	0	12	3	2	2	44	15	3			4	1	36		17	1	8	4	35			26	1	23			10	6		3			3	2	7	3	0	20						0	15			0	5
18	2	1	7	0	7	15	3	2			8	39	27		1	37	8	14	1			28	6	1			2	1		13			2	3	0	16	12	5						9	4			2	25
12	2	6	24	29	4	16	3	32			2	5	71		2	60	8	5	1			6	1	18			8	39		7			3	5	18	7	0	19						3	1			1	29
1	0	0	20	13	2	26	6	30			5	2	6		1	37	27	16	25			14	9	1			2	45		38			24	4	4	6	9	16						2	11			1	12
3	0	3	35	1	11	15	9	28			5	15	6		21	21	8	9	4			33	0	16			3	12		10			3	7	10	10	2	31						6	1			1	3
0	1	19	3	21	3	20	3	2			2	2	35		1	4	52	43	4			20	0	12			2	5		27			14	3	11	1	0	30						1	2			0	35
2	0	17	23	1	32	18	3	2			17	7	23		4	47	30	6	13			24	56	2			32	14		36			24	2	13	1	1	3						1	6			4	4
1	3	5	1	1	2	22	10	16			22	6	18		0	5	2	25	1			4	0	24			59	45		10			3	0	5	2	4	2						1	16			0
2	2	15	26	18	7	13	4	27			4	24	7		0	59	7	1	1			2	21	2			7	6		57			1	2	5	13	5	28						2	1			1	1
6	1	2	21	21	24	3	9	3				43	5		7	37	5	31	6			51	20	26			0	31		20			5	1	4	5	0	10						1	4			5	33
13	4	4	1	0	6	10	9	26			13	29	6		3	39	10	4	44			25	21	2			4	50		6			5	0	2	5	1	1						0	0			1	1
3	4	5	0	1	0	48	1	5			80	32	4		20	47	25	1	35			3	1	11			3	3		3			7	1	6	9	1	5						1	1			3	6
11	10	17	62	23	1	9	7	4			18	0	12		10	33	4	2	40			4	13	21			1	8		6			7	3	1	1	1	0						9	13			0	0
1	1	23	3	20	23	6	10	1			15	1	6		15	12	5	1	1			2	9	21			21	55		55			1	6	17	1	10	2						10	1			1	34
8	1	2	2	19	1	11	2	24			1	8	1		18	54	6	7	33			24	24	28			41	6		14			8	1	15	7	21	4						0	0			0	7
16	10	10	11	4	4	11	1	25			13	3	16		1	26	5	4	38			66	12	29			10	7		12			3	1	16	1	1	3						18	1			3	4
0	5	57	3	15	1	30	9	29			4	24	5		5	34	9	3	1			32	20	1			3	46		22			14	1		3	0	5						5	0			2	34
48	5	6	3	15	19	5	1	19			13	35	31		15	64	9	16	4			39	2	25			0	5		23			20	2	3	65	2	2						6	3			1	5
16	1	10	2	1	3	29	6	4			10	2	19		4	21	37	1	1			1	3	11			37	36		68			3	5	13	18	1	26						4	1			0	8
0	1	54	22	1	0	24	6	30			49	1	3		5	44	50	24	26			30	5	1			7	16		45			4	8	13	13	3	11						2	4			1	4
9	0	10	23	2	27	34	1	2			6	11	23		2	2	7	26	26			1	2	9			38	50		20			20	2	10	3	2	5						11	1			1	1
5	1	3	9	1	2	18	2	19			12	34	10		1	28	28	44	57			37	7	19			50	6		2			15	1	3	16	2	2						11	2			0	2
1	1	18	41	3	2	26	5	29			5	43	16		0	19	9	5	1			8	39	20			43	6		17			1	1	2	1	1	12						11	1			1	3
4	0	22	9	25	23	6	15	25			2	31	25		2	17	10	16	10			26	0	5			2	49		58			1	1	3	3	1	27						21	1			2	50
1	0	17	25	1	31	17	23	3			1	12	18		1	1	53	2	18			4	2	13			44	63		24			4	1	10	1	1	16						0	9			0	5
4	1	27	14		1	4	1	29			0	13	17		0	1	24	1	51			1	20	17			4	11		34			6	3	14	3	3	7						24	2			0	8
3	10	15	17			18	4	17			2	0	31		2	44	36	2	22			22	36	13			40	10		8			1	0	2	1	1	8						5	0			0	7
11	18	11	1		45	16	6	3			7	22	69		1	8	9	23	38			64	27	19			2	43		42			0	1	9	1	0	36						3	1			6	8
5	0	3	2		3	37	7	41			4	25	46		19	60	36	4	14			20	14	8			32	3		42			2	1	1	0	10	3						16	1			5	55
1	4	36	5		17	23	4	30			2	6	16		0	11	11	12	15			32	0	14			39	8		18			0	0	1	4	1	5						6	5			1	2
0	23	9	0		50	21	2	3			27	13	65		7	59	42	4	10			10	3	9			64	60		22			1	1	17	2	7	3						2	1			13	6
5	1	10	4		25	37	4	17			35	4	35		0	11	29	11	37			36	21	69			38	6		27			7	1	4	1	0	5						14	4			1	4
0	2	2	42		19	8	8	28			1	1	21		2	22	44	1	48			6	38	4			50	11		37			0	2	7	13	1	17						19	4			1	40
1	1	4	4		34	28	3	2			30	8	3		11	30	24	19	3			14	8	2			40	54		29			1	1	3	9	18	27						7	11			6	23
10	2		0		3	24	2	4			3	4	25		15	4	36	7	21			75	2	7			33	2		9			10	1	1	0	9	2						13	4			1	3
0	0	24	9		2	11	16	10			15	17	33		16	0	40	12	44			36	2	12			37	45		11			0	8	7	17	3	2						21	13			0	47
18	2	10	4		14	4	7	2			60	16	3		5	12	26	9	43			57	45	53			36	4		5			6	6	17	1	1	22						3	0			2	2
9	0	17	8		1	6	4	1			1	7	33		3	4	44	9	1			1	11	21			28	12		29			1	1	4	1	12	4						0	6			3	6
2	1	6	2		55	8	6	19			15	0	28		15	52	12	13	1			38	18	30			47	58		8			2	1	14	8	8	20						7	1			1	1
8	4	4	25		3	2	18	2			51	4	21		30	2	34	22	26			13	40	1			25	38		36			3	3	6	8	3	4						0	2			7	7
11	8	13	4		1	3	1	8			16	35	3		2	27	6	9	11			18	34	1			28	53		31			1	7	7	4	1	15						1	12			1	29
1	2	22	2		2	33	1	4			9	27	6		1	2	50	30	13			1	1	18			24	36		14			14	2	6	4	11	0						1	8			1	33
2	0	46	4		0	8	7	2			9	1	4		24	19	54	8	2			11	35	30			46	56		24			1	0	12	4	10	5						2	3			14	51
4	0	7	10		1	13	8	2			5	1	27		20	3	27	0	3			1	3	25			6	17		36			14	0	13	5	2	3						3	1			3	1
1	1	1	16		3	5	13	1			18	0	22		2	21	31	8	38			2	6	28			57	64		6			6	1	6	0	12	7						0	13			1
1	0	5	11		1	5	3	28			9	22	22		54	4	22	0	4			15	4	20			10	12		19			1	1	13	8	1	7						6	10			5	12
15	0	14	8		25	28	3	12			2	32	3		60	7	30	3	5			20	1	10			4	42		12			4	4	9	2	0	18						2	1			0	43
0	0	15	11		1	27	2	1			22	27	11		6	2	57	3	11			12	24	18			8	61		44			10	1	3	3	0	4						16	8			9	43
9	2	5	1		6	58	7	16			4	3	7		69	20	7	6	17			29	3	6			3	59		4			3	1	5	3	1	0						6	2			0	1
4	4	27	4		1	56	0	18			5	3	4		64	3	8	19	2			34	38	21			2	42		12			5	2	12	24	1	1						1	0			2	49
0	3	21	0		0	10	1	16			1	8	25		1	3	14	12	20			1	1	7			3	52		7			3	1	6	0	1	4						0	1			1
0	4	10	53		10	8	12	1			4	7	2		3	2	5	21	14			27	1	9			3	14		11			2	4	11	6	10	3						3	1			1	54
10	9	16	1		8	35	2	1				5	16		41	2	3	21	89			37	28	44			39	47		8			1	1	4	0	0	19						4	22			1	34
11	2	30	1		0	15	3	7			4	0	1		74	1	3	8	15			86	31	9			2	20		17			0	2	5	3	1	21						0	19			0	28
1	3	11	1		2	5	10	16			14	29	6		1	29	5	1	11			53	37	6			48	16		34			1	2	20	0	3	0						7	13			3	39
2	2	6	2		1	15	1	24			18	4	7		24	9	46	2	5			3	0	8			5	15		6			0	1	6	1	1	1						12	0			0	20
27	1	4	2		5	6	3	11			0	1	2		1	2	11	18	11			28	0	0			3	21		14			3	2	20	6	15	1						1	2			1	37
1	2	27	1		1	10	1	20			19	4	18		18	43	53	15	4			38	0	2			1	58		26			6	4	8	2	7	23						2	2			0	7
2	1	12	1		1	15	12	8			19	4	23		24	23	7	22	3			13	1	33			35	7		0			0	11	9	1	1	1						1	25			0
2	8	13	1		0	9	5	9			8	3			19	1	4	10	2			9	39	9			4	50		5			1	1	9	0	5	0						1	3			0	38
1	2	3	5		2	4	3	18			22	1			0	8	32	4	30			45	1	43			47	6		20			4		15	1	10	11						3	8			6	46
8	0	7	60		30	14	9	0			10	6			27	41	41	3	4			2	0	16			2	78		28			1		15	19	1	21						1	1			2	11
17	2	20	2		2	14	12	25			19	5			18	25	19	8	31			15	6	9			41	32		9			1		14	0	1	1						0	4			1
0	0	5	27		1	6	14	10			8	34			0	14	5	17	32			161	16	8			12	7		40			1		3	1	18	6						3	12			2	6
1	0	2	1		1	5	17	2			28	5			41	34	12	23	48			33	0	8			21	21		9			0		3	0	4	1						1	20			1	8
5	1	6	32		5	31	12	21			1	3			1	2	3	15	3			18	0	20			47	23		9			3		19	4	7	5						4	3			3	12
5	1	1	10		4	24	5	24			26	7			72	50	33	11	1			5	41	13			1	6		5			1		13	0	0	1						18	9			0	22
7	1	26	40		2	11	5	26			14	1			17		13	6	19			2	22	9			39	18		13			4		1	0	3	10						16	1			2
1	1	0	60		0	4	1	2			57	10			23		4	21	2			30	36	34			28	3		1			0		0	1	1	3						0	5			2
1	0	18	16		2	28	13	20			0	5			1		1	8	31			67	14	5			0	60		13			0		17	1	11	16						2	0			1
3	2	6	5		4	27	2	2			2	1			16		22	1	41			13	2	17			32	7		30			5		9	2	3	1						7	11			6
0	3	52	39		24	17	12	16			4	15			32		20	21	29			1	5	31			51	23		17			5		19	17	1	15						3	1			1
23	0	5	27		26	4	42	11			0	18			90		8	7	23			48	43	3			46	60		40			0		15	1	15	23						6	1			0
7	17	47	51		27	21	0	11			27	18			100		10	2	3			63	0	34			13	20		48			6		5	1	1	23						8	1			14
7	3	2	1		2	23	17	28			87	23			36		32	1	2			11	30	1			33	10		35			16		2	0	1	2						10	13			2
2	7	14	6		6	3	7	20			37	34			2		4	17	38			6	4	8			58	78		5			1		5	4	1	3						19	2			0
2	1	26	2		0	23	2	1			4	1			104		52	10	10			3	10	4			1	8		30			4		4	1	1	4						17	1			1
4	7	1	28		3	30	5	22			2	6			0		7	2	5			5	22	24			52	135		15			2		1	17	14	10						9	4			2
2	6	23	11		17	6	18	4			20	2			37		6	19	30			2	26	28			48	94		16			12		11	11	4	7						0	1			1
1	11	21	7		6	20	8	19			29	32			1		3	10	38			1	26	41			54	50		48			0		15	0	1	2						3	2			5
3	1	1	6		24	14	1	4			17	1			20		5	8	16			62	0	37			24	17		30			2		20	1	1	1						10	4			1
6	1	23	11		32	35	13	3			1	0			20		62	19	19			2	14	14			8	29		6			0		19	1	2	1						1	6			0
8	2	14	14		18	28	5	3			21	5			2		6	11	37			34	1	25			44	77		31			12		2	10	1	1						2	1			4
6	1	20	4		20	10	5	4			22	7			4		8	2	5			0	6	6				59		6			15		1	0	0	0						12	2			0
11	5	6	1		20	28	4	1				19			4		51	24	4			20	38	3				90		6			1		4	1	0	4						2	4			1
2	0	7	4		25	14	9	38			7						3	42	1			3	1	10				53		27			1		8	2	0	3						1	39			2
5	0	8	9		31	39	12	2			13						42	3	19			3	17	4				25		28			5		0	2	0							3	5			8
10	0	6	17		31	21	3	1			24						40	51	10			3	1	7				33		39			5		2	2	1	3						5	6			3
1	1	12	5		14	17	8	23			66						3	10	27			30	38	39				66		12			1		1	1	1	3						2	5			1
13	2	1	7		26	20	1	1			32						23	21	39			17	13	28				29		10			2		1	2	3	5						3	2			1
7	1	6	9		37	27	1	3			26						6	26	4			26	67	57				47		5			7		7	8	1	1						3	15			1
8	3	0	0		6	18	6	1			5						49	34	53			7	2	67				51		3			2		1	9	0	6						0	0			0
8	1	3	37		10	17	2	7			0						0	7	32			1	51	10				52		3			5		5	4	17	1						4	4			0
13	1	19	5		27	6	1	5			10						3	5	5			3	1	29				12		8			3		7	12	1	1						5	1			6
2	0	17	4		24	17	11	5			18						5	2	8			90	1	34				1		41			3		12	3	1	5						1	16			1
2	0	5	7		22	12	2	1			1						8	9	30			3	4	12				3		13			3		0	7	8	3						2	11			0
7	3	15	4		33	27	7	2			32						12	18	35			36	20	2				38		66			24		4	0	1	3						0	1			1
0	0	2	2		15	3	1	3			21						28	30	3			43	34					37		2			0		11	0	0	1						1	1			3
4	1	4	14		16	3	7	9			6						2	19	38			50	8					31		51			2		12	6	0	3						9	0			2
2	1	5	24		23	16	10	6			2						5	16	1			3	38					6		69			3		5	4	3	3						1	3			0
3	0	17	2		28	26	8	4			20						20	9	24			17	2					6		3			1		5	13	1							4	0			30
13	1	23	29		33	10	9	15			27						31	33	18			41	11					4		32			1		5	10	8	2						0	2			8
0	2	2	20		19	3	8	2			24						5	5	28			2	11					8		53			0		4	2	1	18						0	2			1
5	4	10	4		21	23	3	24			1						13	12	22			7	2					78		4			5		4	12	2	4						0	1			2
13	1		1		19	6	0	24			22						13	16	18			14	8					28		9			0		13	1	2	1						6	1			3
15	6	6	4		17	14	11	4			9						35	13	25			41	4					5		12			4		4	9	13	1						2	17			1
2	12	10	20		24	6	3	2			1						2		33			1	1					26		19			16		2	0	16	1						1	0			0
16	0		4		5	12	3	2			15						26		12			6	1					8		12			14		13	5	1	22						2	0			3
8	1	10	22		1	11		5			0						27		35			31	1					33		1			4		6	9	4	15						9	1			2
4	1	3	2		15	9		38			49						35		18			7						6		30			10		3	1	2	11						22	1			8
11	1	18	3		16	24		12			13						3		20			89						40		30			2		2	1	7	3						1	5			1
6	1	22	49		3	9		14			12						4		16			2						14		4			39		3	0	14	12						11	16			5
1	2	17	18			5		1			3						20		24			71						39		1			18		3	0	2	3						19	7			7
2	1	27	6			17		33			6						36		2			1						5		47			3		9	1	6	18						1	1			1
1	7	15	1			5		23			3						8		1			12						45		14			2		4	0	8	3						16	12			2
2	2	11	19			30		24			3						2		7			4						6		18			8		3	0	10	19						10	1			1
1	4	3	15			13		8			47						5		17			43						31		5			18		11	2	4	12						16	17			7
3	0	36	18			5		13			18						46		2			63						7		46			10		1	2	15	12						13	1			5
	1	9	5			8		0			14						6		11			13						6		6			9		8	3	6	5						3	6			1
	2	10	15			12		1			22						6					40						9		57			3		7	1	2	2						2	2			1
	6	2	7			17		12			7						25					11						10		5			3		2	12	1	7						3	2			4
	9	4	20			16		4			18						45					3						6		41			4		4	0	1	4						3	11			6
	1		8			4		27			29						7					1						42		61			28		2	0	18	1						2	3			8
	2	24	5			61		28			2						36					30						13		2			13		2	1	1	5						9	0			3
	1	10	1			4		16									9					20						45		3			1		5	1	21	6						9	7			1
	9	17	2			29		15									10					61						76		3			1		4	2	1	11						28	3			27
	0	6	4			19		0									17					27						35		26			10		7	18	1	1						17	0			9
	1	4	2			7		12									46					47						45		131			11		3	5	1	15						40	8			2
	0	13	7			44		1									0					1						27		31			2		4	3	22	1						5	2			12
	2	22	30			42		3									3					0						3		38			1		2	1	20	2						4	0			1
	0		1			10		18									6					46						49		6			0		4	1	15	4						9	1			1
	3	7	6			12		2									11					1						10		3			6		5	2	1	7						4	1			2
	3	1	10			16		22									6					47						3		23			6		5	1	1	1						0	1			10
	0	19	0			16		3									5					1						8		42			1		3	1	1	2						9	1			0
	2	8	20					3									9					5						2		15			14		10	12	1	1						16	1			8
	0	22	33					2									3					9						7		31			2		11	1	17	7						1	2			14
	4	7	28					13									41					3						11		0			3		7	5	8	28						1	3			29
	3	58	17					15									8					37						86		27			2		4	0	34	2						2	8			1
	1	8	0					14									38					42						14		27			4		6	20	1	21						11	9			2
	0	5	4					7									41					28						25		15			1		28	2	13							1	0			45
	17	6	1					2									11					15						5					1		2	1	1	1						1	4			11
	1	20	6					27									37					49						32					9		10	6	2	16						2	3			1
	5	2	1					3									49					40						4					4		6	2	1	2						5	3			1
	1	39	7					14									10					13						6					26		8	2	3	2						15	0			2
	1	20	3					27									5					8						15					0		11	3	1	12						15	24			5
	4	24	6					5									3					1						26					3		4	12	3	4						37	8			0
	4	3	30					12									10					2						7					12		6	20	14	19						19	2			2
	1	14	14					1									41					1						84					1		14	16	1	15						2	6			9
	3	22	10					1									6					10						3					4		4	1	1	14						1	4			0
	1	4	11					8									0					0						7					7		31	4	22	18						3	1			7
	1	9	49					26									35					1						56					1		2	1	15	5						15	2			0
	1	0	19					1									41					7						37					3		16	0	1	12						2	1			1
	2	5	1					4									13					2						12					3		2	1	2	15						7				5
	1	25	5					5									6					26						51					14		22	0	20	2						9				11
	1	24	1					9									1					0						94					5		2	2	1	3						5				1
	10	17	48					9									1					1						48					0		11	2	14	4						1				4
	6	24	23					22									10					37						5					2		4	3	0	5						27				1
	1	21	2					1									1					4						10					1		14	2	1	0						1				2
	9		2					17									47					2						1					3		4	18	1	18						2				0
	1		4					10									22					3						33					8		16	0	6	5						1				2
	9		3														36					0						31					2		10	1	0	2						6				16
	8		5														32					1						16					6		22	20	3	5						4				1
	1		2														42					1						6					10		14	5	0	1						0				1
	0		51														2					3						42					2		3	1	3	2						22				1
	4		13														18					4						32					1		5	2	1	9						11				2
	2		3														16					39						109					6		5	0	1	1						14				32
	1		22														16					10						8					2		5	13	2	6						19				1
	1		4														1					3						46					2		6	0	1	2						9				2
	1		12														38											16					3			16	0	3						2				14
	6		1														34											20					12		6	17	17	23						13				5
	7		61														27											15					8		13	1	1	2						0				25
	0		17														30											10					31		14	2	9	6						2				13
	0		8														3											22					2		4	0	0	1						11				2
	1		15														3											11					3		9	8	0	1						17				6
	2		20														0											52					8		5	22	1	1						15				12
	2		3														2											14					25		2	1	1	1						1				0
	5		11														6											14					2		5	2	1	0						1				8
	7		15														5											5					1		4	2	9	20						15				0
	7		0														66											1					9		1	21	0	10						1				3
	16		5														3											51					4		5	3	1	3						0				16
	7		3														2											11					20		2	26	1	8						16				3
	6		2														39											7					2		10	1	4	8						55				13
	1		21														2											6					2		7	16	1	1						2				0
	3		2														13											13					9		3	1	0	10						1				1
	6		1														35											27					0		11	13	1	5						5				3
	4		3														21											0					18		7	2	18	0						3				2
	1		7														63											10					4		14	0	1							0				10
	3		9														3											40					4		7	7	3	18						3				1
	4		15														72											50					9		6	1	2	0						2				1
	1		5														33											7					11		10	1	5	6						5				0
	3		5														20											10					13		4	7	3	2						1				6
	2		1														6											52					3		6	2	1	4						15				1
	3		5														1											58					4		9	15	1	7						0				3
	0		11														2											8					17		14	2	0	12						11				0
	0		3														31											22					22		10	12	0	19						7				10
	0		2														5											14					15		6	0	1	8						3				5
	0		4														7											23					5			1	4	2						36				0
	0		0														35											8					3			1	1	4						20				1
	1		0														40											33					0			3	11	4						9
	4																35											27					0			10	2	1						4
	1																3											14					3			1	3	19						24
	9																5											42					4			1	9	4						4
	1																30											30					6			15	18	1						3
	2																30											46					0			16	6	33						3
	1																23											30					23			1	4	25						20
	1																35											31					2			1	17	26						9
	9																13											6					9			4	0	27						30
	0																15											16					1			4	14	0						6
	3																17											44					12			2	7							12
	1																5											34					0			0	1							8
	2																12											10					2			15	1							5
	2																32																1			14	0							12
	6																23																2			1	0							3
	2																4																1			1	1							2
	2																23																0			2	21							5
	0																33																			8	12							4
	3																0																0			4	2							16
	1																2																6			1	1							0
	7																																10			14	12							7
	2																																14			0	17							2
																																	2			19	0							0
																																	10			1	6							3
																																	1			0	15							1
																																	3			1	1							1
																																	0			2	10
																																				1	13
																																				1	0
																																				1	1
																																				2	0
																																				2	22
																																				7	17
																																				2	2
																																				1	6
																																				1	1
																																				7	17
																																				1	19
																																				0	2
																																				2	1
																																				0	16
																																				10	24
																																				0	13
																																				4	17
																																				0	18
																																				19	7
																																				14	2
																																				7	8
																																				0	1
																																				11	3
																																				1	27
																																				1	1
																																				11	1
																																				1	21
																																				22	10
																																				17	9
																																				4	19
																																				0	1
																																				1	6
																																				1	14
																																				1	9
																																				8	3
																																				1	9
																																				3	1
																																				9	12
																																				6
																																				14
																																				0
																																				2
																																				1
																																				1
																																				8
																																				0
																																				1
																																				4
																																				18
																																				1
																																				0
																																				1
																																				0
																																				2
																																				20
																																				2
																																				3
																																				7
																																				0
																																				3
																																				0
																																				10
																																				12
																																				28
																																				1
																																				1
																																				12
																																				0
																																				15
																																				1
																																				15
																																				1
																																				2
																																				17
																																				8
																																				1
																																				5
																																				1
																																				14
																																				9
																																				11
																																				3
																																				0
																																				2
																																				1
																																				1
																																				2
																																				1
																																				7
																																				0
																																				6
																																				19
																																				3
																																				1
																																				5
																																				1
																																				4
																																				0
																																				2
																																				0
																																				7
																																				0
																																				4
																																				4
																																				7
																																				7
																																				13
																																				7
																																				3
																																				13
																																				11
																																				3
																																				8
																																				1
																																				16
																																				1
																																				16
																																				8
																																				0
																																				14
																																				2
																																				3
																																				9
																																				15
																																				9
																																				1
																																				8
																																				0
																																				0
																																				3
																																				1
																																				0
																																				1
																																				17
																																				2
																																				3
																																				1

## Sheet: Fig 3b
Figure 3b
mean kinetics of recruitment
	BRCA2 WT + Thy		BRCA2 WT
t	Mean	SEM	Mean	SEM
0:00:00	9.829	0.4437	9.857	0.4818
0:05:00	10.33	0.4611	11.75	0.5657
0:30:00	11.22	0.5762	17.17	0.8487
1:00:00	22.19	1.131	22.69	1.266
number of PLA spots counted
BRCA2 WT NT Thymidine	BRCA2 WT 5' Thymidine	BRCA2 WT 30' Thymidine	BRCA2 WT 1h Thymidine	BRCA2 WT NT	BRCA2 WT 5'	BRCA2 WT 30'	BRCA2 WT 1h
3	2	32		4	4	57	31
		22		20	2	54	38
	25	43	6	1	10	39	18
6	10	24	27	1	23	58	38
7	5	31	4	21	20	60	29
4	5	27	59	2	1	87	53
1	11	15	3	14	12	25	30
	28	29	46	3	18	49	27
11	0		48	3	17	39	41
2	29			23	2	33	7
1	2	51	13	2	5	6	3
	3	14	6	14	10	3	40
4	6	23		8	1	48	3
18	11	11	49	15	6	3	13
4	29	22	2	14	18	5	11
3	4	16	31	1	17	29	8
2	6	7	9	0	19	5	42
16	3	7	11	21	2	36	86
5	9	7	37	10	4	32	5
20		12	8	21	1	1	27
18	0	19	44	4	11	5	14
3		3	58	0	20	48	68
1	2	9	13	1	8	5	35
19	30	26		1	4	7	3
5		31	15	19	31	7	49
3	2	37	4	20	20	3	45
28	4	25	34	21	21	5	24
4	24	4	6	15	10		14
	7	3	13	1	22	5	4
23	12	6	48	15	18	9	16
3		4	3	35	0	57	43
3	16	7	6	11	3	5	29
0	15	1	37	15	18	53	43
24	3	31	9	55	10		23
1		3	49	20	16	11	47
25		15	59	27	1	42	58
16	30	29	13	1	22	17	2
3	1	6	24	1	3	4	2
37		7		22	10	46	51
12		29	4	19	14	44	10
4	9	1	54	29	3	39	53
	19	5	2	24	10	3	1
31	18	5	13	21	39	1	5
14	2	4	41	4	23	47	1
9		29	6	17	4	6	12
			2	16	25	0	100
26	27		2	4		16	60
28		25	3	24	6	1	6
11	4	59	52	1	20	14	49
2		32	40	4	2	3	38
2	9	17	4	28	7	52	13
18		7	2	9	7	19	1
16	18	25	1	31	2	50	3
23	7	3	9	24	22	0	2
2	4	5	31	2	31	43	34
11		3	1	20	29	47	4
1	35	2	30	32	20	18	20
0	22	23	3	30	2		26
7	4	19	0	0		4	20
5	7	4	0	2	4	4	13
21	0	32	5	22	1	73	9
		27	0	11	18	7	25
24	4	25	2	4	22	56	72
26	31	18	0	5	5		16
24	26	21	1	1	12	8	23
	5	11	13	1	5	63	39
36	4	2	6	1	18	36	45
7	27	33	7	1	49	60	31
14	23	2	3	25	23	5	3
16	14		13	3	5	2	2
		37	7	19	0	43	35
18	12	3	31	40	3	62	5
8	2	9	28	28	2	33	7
5	7	14	30	6	15	13	3
2	7	16	4	17	0	9	42
1	15	4	17	16	8	23	0
5	3	13	21	16	5	21	2
3	2	1	30	14	37	3	38
1	15	3	43	2	29	2	29
6		2	33	20	5	49	3
0	6	13	1	28	3	3	25
15	7	8	4	3	4	4	56
19	6	28	1	16	16	2	18
35	24	2	3	6	2	39	48
24	21	17	19	23	20	20	23
1	0	13	7	15	17	34	2
2	5	39	4	13	7	53	64
20	34	26	50	2	3	11	34
1	5	28	1	18	3	54	7
14	25	13	19	10	2	50	29
4	14	32	88	10	7	41	1
20	4	19	25	2	8	1	10
46	6	27	2	7	14	37	2
11	35	8	1	4	7	60	8
5	2	5	5	2	2	37	2
	26		37	11	6	21	3
20	5	5	34	3	2	4	2
5	28	12	48	32	2	47	32
3	24	12	3	2	13	5	59
16	33	4	6	7	1	59	7
15	5	16	1	24	3	37	0
2	5	9	59	6	2	39	4
19	35		39	0	7	47	3
4	7		3	1	32	33	1
5	5	2	4	23	1	12	21
25	25	1	23	1	0	54	41
14	12	9	3	4	4	26	10
	32	3	4	1	32	34	3
		2	1	19	9	64	0
12	2	14	3	3	10	21	37
4	18	14	2	0	34	44	7
2	23	0	53	27	29	2	38
9	0	9	33	2	10	28	50
1		17	50	2	3	19	43
5		1	40	23	13	17	2
14	11	0	4	31	13	1	44
	31	3	14	1	4	1	4
24	5	0	54		23	44	40
4		1	12	45	13	8	2
14	27	1	5	3	2	60	32
	11	18	4	17	28	11	39
3	71	1	4	50	24	59	64
39	1	4	6	25	8	11	38
1		4	6	19	22	22	50
2	10	2	29	34	5	30	40
2	23	6	36	3	7	4	33
1	32	3	5	2	3	0	37
15	33	3	43	14	4	12	36
12	7	0	44	1	4	4	28
1	6	14	47	55	0	52	47
4	10	13	26	3	3	2	25
30	32	22	21	1	19	27	28
17	32	21	2	2	32	2	24
3	8	2	3	0	33	19	46
4	24	11	14	1	5	3	6
3	31	2	11	3	4	21	57
18	4	2	6	1	22	4	10
2	4	2	16	25	2	7	4
	31	12	37	1	1	2	8
	1	3	18	6	1	20	3
	3	2	1	1	11	3	2
27	1	0	3	0	22	3	3
10	2	11	2	10	5	2	3
3		15	32	8	12	2	39
1	4	12	8	0	7	1	2
1		1	21	2	1	29	48
2	27	23	15	1	1	9	5
	2	2	34	5	12	2	3
2	2	1	29	1	8	43	1
0	2	18	10	1	12	23	35
1	44	4	27	0	16	1	4
27	26	14	16	2	5	8	47
3	1	22	14	30	5	41	2
21	1	10	7	2	5	25	41
0		1	2	1	1	14	12
27	8	4	26	1	8	34	21
27	7	3	24	5	10	2	47
26		12	2	4	4	50	1
6	17	3	30	2	4		39
12	2	8	4	0	4		28
	7	19	24	2	5	17	0
30	14	7	24	4	16	3	32
	0	11	3	24	2	12	51
1	24	17	32	26	2	3	46
23	1	0	13	27	2	0	13
19	1	4		2	5	3	33
6	14	16	1	6	7	3	58
3	3	3	45	0	1	1	1
2	7	20	47	3	0	1	52
3		1	39	17	35	13	48
34	2	12	11	6	23	29	54
2	5	13	35	24	17	1	24
18	29	18	15	32	29	10	8
0	14	2	34	18	2	1	44
	16	2	11	20	3	1
1	13	0	23	20	40	14
		3		25	24	14	1
	2	9	18	31	19	22	4
12	2	20	9	31	19	22	1
3	2	8		14	26	18	30
29	11	22	6	26	5	22	2
15	21	3		37	23	17	5
1	2	15		6	19	5	10
24	13	20	10	10	7	13	31
23	23	6	7	27	3	22	28
9	0	4	47	24	21	13	34
20	9	1	25	22	5	21	17
24	2	0	3	33	15	2	27
2	14	10	7	15	1	3	24
12	2	10	31	16	48	0	12
16	25	4	7	23	3	14	13
14	3	23	4	28	14	2	15
2	6	1	34	33	30	23	34
1	3	1	8	19	1	8	20
2	9	0	27	21	7	13	25
17	3	2	53	19	5	7	13
13	11	19	39	17	3	4	3
21	2	13	0	24	3	13	15
	14	26	2	5	1	26	41
13	3	5	1	1	17	28	7
37	5	25	12	15	2	21	2
22	2	3	16	16	2	12	26
27	6	1	71	3	14	43	34
4	2	6	2		1	50	16
13	2	18	62		34	10	94
6	6	14	2	10	1	11	1
18	9	3	3	13	1	22	2
5	18	2	29	1		1	1
22	9	0	25	2		0	21
16	3	7	1	11		22	3
9	10	1	1	0	15	19	7
3	3	44	1	2	25	2	6
6	0	21	5	12	12	19	2
25	2	2	23	17	7	1	4
5	0	0	2	5	22	42	25
13		10	1	14	19	36	20
23	20	0	9	9	21	6	24
23	8	23	5	2	10	8	2
5	4	4	1	2	7	16	18
31	21	13	2	7	21	9	0
33		23	63	15	17	33	31
2	31	8	38	9	21	1	1
0	3	1	5	5	22	2	25
17	14	2	8	9	27	4	15
1		22	68	4	22	21	2
2	11	1	49	1	23	0	52
18	2	23	61	7	4	3	17
5	4	14	10	5	26	4	28
22	21	1	15	1	3	9	22
16	4	1	28	4	2	4	26
2	1	15	62	6	3	5	65
1	18	2	16	9	29	3	3
25	17	0	7	2	5	22	37
2		20	77	28	24	5	25
21	5	2	11	0	4	1	31
25	1	2	5	16	3	25	3
15	1	22	24	26	7	21	36
25	5	1	74	8	1	10	19
10	3	4	47	4	10	17	35
5		8	43	7	3	26	15
6	1	0	10	12	32	13	19
24	4	0	28	9	13	0	14
2	5	10	8	6	8	0	22
5	57	2	24	8	10	1	5
21	3	11	3	1	23	29	56
1		3	44	4	24	3	28
24	2	1	52	8	3	3	11
15	3	12	5	2	7	8	4
7	4	1	41	1	21	3	30
5	13	4	11	1	1	23	3
0	4	0	59	3	19	1	26
1	2	23	9	11	4	4	14
10		0	26	6	24	14	0
21		3	56	14	2	5	9
1	6	0	37	2	6	16	34
1	29	3	55	7	9	9	25
21	32	32	112	8	31	43	1
8	7	25	51	6	19	6	8
1	1	1	3	2	2	25	12
15	1	13	53	2	21	1	6
25	14	4	9	3	6	31	1
1	1	2	16	7	2	4	0
6	17	2	38	16	7	1	9
3	16	1	54	10	23	2
6	3	3	32	13	45	1
3	4	1	44	7	16	7
0	24	10	2	6	2	4
2	6	5	60	10	3	3
2		13	17	4	20	16
1	36	1	7	12	4	1
21	2	1	37	1	1	24
4	15	5	18	1	7	26
2	1	4	7	0	4	44
28		1	30	39	9	5
11	12	5	41	2	6	16
	3	16	24	1	53	2
	17	1	34	10	2	1
4	16	14	34	2	2	2
5	21	1	40	7	4	23
9	4	15	48	9	16	4
4	23	7	6	10	20	12
5	5	7	5	0	5	4
18	28	0	42	2	32	11
0	14	0	7	8	22	1
4	0	3	51	6	5	19
7		20	4	2	0	7
5		1	6	13	30	12
5	9	22	27	1	1	9
4	1	32	3	20	27	9
16	5	1	42	6	18	13
6	7	1	4	1	24	22
9	0	40	46	5	18	9
6	4	2	60	4	2	30
11	6	5	16	6	4	8
10	2	21	5	3	20	0
2	2	1	74	6	30	8
6	1	8	23	15	12	0
3	14	2	40	3	17	3
8	3	15	60	3	1	3
5	1	2	31	6	1	6
8	2	1	51	9	12	19
30	0	2	40	3	9	12
8	2	0	1	3	18	21
21	0	2	64	10	4	21
4	5	8	87	4	13	8
23	1	3	3	9	0	1
6	2	19	68	9	2	2
2	3	14	65	1	18	18
9	8	6		7	10	15
14	14	15		10	6	22
7	28	16		2	14	10
15	0	28		1	10	4
11	33	14		9	14	3
20	1	1		1	1	8
8	14	33		6	11	17
12	9	15		6	6	23
2	4	12		1	16	15
3	3	3		2	2	11
14	40	9		5	16	6
2	1	5		15	2	21
2	15	2		23	15	8
4	0	27		1	15	1
7	8	16		4	30	21
16	0	11		6	5	7
2	12	7		7	12	2
12	24	28		4	14	1
1	13	7		2	22	17
1	0	3		4	2	10
17	18	11		8	5	2
7	6	16		3	1	19
9	7	14		2	17	10
6	2	20		16	20	8
2	1	21		7	6	19
5	1	11		4	28	11
4	2	1		6	27	2
2	19	20		18	32	24
15	3	25		1	5	42
9	3	3		1	15	3
16	21	1		7	3	51
8	2	0		8	1	10
17	16	2		13	1	21
13	25	2		3	7	26
9	1	1		3	19	34
12	2	5		2	4	7
4	8	27		7	22	5
9	12	0		0	25	2
5	1	14		1	3	9
7	1	17		12	3	18
19	11	16		2	15	30
11	29	6		3	25	19
6	2	9		10	19	16
1	17	21		1	15	9
1	20	30		3	2	33
3	15	0		1	19	5
4	3	2		12	11	12
12	13	2		5	19	16
5	9	57		3	16	13
6	23	7		9	0
2	0	2		12	10
2	1	29		14	15
4	9	9		17	1
5	20	0		12	2
1	16	8		5	30
8	4	4		5	6
9	1	10		1	15
27	12	17		13	14
12	13	8		2	16
20	1	8		12	2
8	12	26		42	5
10	16	23		0	5
4	11	0		17	6
1	18	0		7	3
1	6	3		2	17
4	5	1		5	16
34	18	1		18	10
2	5	1		8	18
17	8	13		1	23
4	3	1		13	15
16	16	7		5	15
12	1	3		5	12
4	2	14		4	12
4	1	2		9	23
1	1	17		12	1
3	5	2		3	5
2	14	30		8	1
15	0	6		1	14
1	12	0		1	9
10	12	24		6
4	7	24		2
3	10	2		1
11	8	16		11
2	10	8		2
3	2	2		7
43	3	21		1
18	2	18		7
3	3	3		10
16	12	1		8
30	4	1		9
1	15	5		8
21	23	6		3
23	28	3		0
19	11	2		11
7	12	2		3
20	4	51		3
25	17	30
2	4	2
2	9	7
1	26	2
1	22	15
23	12	7
28	5	17
27	3	33
4	20	25
11	2	5
20	1	3
21	12	6
17	3	24
3	15	31
43	18	2
1	3	27
2	4	24
4	23	28
11	10	24
20	21	28
2	3	14
24	2	1
29	3	4
4	4	9
4	7	23
0	2	27
20	1	16
3	14	4
9	12	35
1	2	47
1	14	2
8	11	1
1	9	7
3	11	55
2	14	13
2	1	6
1	11	8
7	4	20
14	1	9
1	22	90
3	6	27
1	2	4
10	15	3
17	1	10
9	1	2
3	4	7
3	11	4
19	2	17
1	4	3
1	24	19
0	15	4
11	1	1
1	14	15
10	17	4
7	0	1
5	1	3
2	11	2
1	4	20
5	14	19
5	9	24
10	13	1
25	5	31
5	2	29
3	12	2
2	17	2
0	4	1
8	1	1
2	1	61
4	0	3
1	1	21
3	6	6
10	10	31
6	1	5
7	15	33
2	13	9
7	5	55
3	0	3
12	4	25
13	25	12
8	2	6
2	12	24
18	20	1
1	8	2
5	26	0
2	7	9
4	11	2
7	5	3
1	10	2
5	23	1
5	2
5	4
6	4
4	3
5	3
5	31
7	6
3	35
9	27
3	2
9	13
2	3
0	14
7	32
4	3
4	22
3	52
6	2
	20
	20
	1
	0
	20
	6
	2
	9
	21
	0
	13
	7
	25
	12
	1
	1
	25
	2
	20
	3
	5
	7
	22
	27
	1
	15
	10
	1

[truncated: 19 more sheets: Fig 4a, Fig 4b, Fig 5a i, Fig 5a ii, Fig 5b, Fig.5c, Fig 6a, Fig 6b, Fig 6c, Fig 7a i, Fig 7a ii, Fig 7b, Supp. Fig2a, Supp. Fig. 4a, Supp.Fig4b, Supp.Fig4c, Supp.Fig.5, Supp.Fig 6b, Supp.Fig7]
